# Supplementary material for: Structural and genetic diversity in the secreted mucins MUC5AC and MUC5B
Source: Am J Hum Genet. 2024 Jul 10;111(8):1700–16. doi: 10.1016/j.ajhg.2024.06.007 (PMC11344006; doi:10.1016/j.ajhg.2024.06.007)
Supplement: Tables S1–S21 [file mmc2.xlsx]

## Sheet: S1
Table S1. Human Pangenome Reference Consortium (HPRC) sample demographics and assembly information.
Samples IDs are concordant with 1KG/Coriell Institute nomenclature. Additional information about samples and their assemblies can be found in Liao et al (PMID: 37165242).
Species	Cohort	Sample ID	Sex	Family ID	Father ID	Mother ID	Superpopulation	Population	Sequencing BioProject ID	Assembly BioProject ID
human	HPRC	HG01891	Female	BB05	HG01890	HG01889	AFR	ACB	PRJNA701308	PRJNA730822
human	HPRC	HG02257	Female	BB21	HG02255	HG02256	AFR	ACB	PRJNA701308	PRJNA730822
human	HPRC	HG02559	Female	BB68	HG02557	HG02558	AFR	ACB	PRJNA701308	PRJNA730822
human	HPRC_PLUS	HG02109	Female	BB18	HG02107	HG02108	AFR	ACB	PRJNA731524	PRJNA730822
human	HPRC	HG02486	Male	BB55	HG02484	HG02485	AFR	ACB	PRJNA701308	PRJNA730822
human	HPRC_PLUS	HG02055	Male	BB15	HG02053	HG02054	AFR	ACB	PRJNA731524	PRJNA730822
human	HPRC_PLUS	HG02145	Male	BB20	HG02143	HG02144	AFR	ACB	PRJNA731524	PRJNA730822
human	HPRC_PLUS	NA20129	Male	2433	NA19920	NA19921	AFR	ASW	PRJNA731524	PRJNA730822
human	HPRC	HG03516	Female	NG107	HG03515	HG03514	AFR	ESN	PRJNA701308	PRJNA730822
human	HPRC	HG02622	Female	GB31	HG02620	HG02621	AFR	GWD	PRJNA701308	PRJNA730822
human	HPRC	HG02630	Female	GB33	HG02628	HG02629	AFR	GWD	PRJNA701308	PRJNA730822
human	HPRC	HG02886	Female	GB89	HG02884	HG02885	AFR	GWD	PRJNA701308	PRJNA730822
human	HPRC	HG03540	Female	GB125	HG03538	HG03539	AFR	GWD	PRJNA701308	PRJNA730822
human	HPRC_PLUS	HG02723	Female	GB52	HG02721	HG02722	AFR	GWD	PRJNA731524	PRJNA730822
human	HPRC_PLUS	HG02818	Female	GB66	HG02816	HG02817	AFR	GWD	PRJNA731524	PRJNA730822
human	HPRC	HG02572	Male	GB21	HG02570	HG02571	AFR	GWD	PRJNA701308	PRJNA730822
human	HPRC	HG02717	Male	GB50	HG02715	HG02716	AFR	GWD	PRJNA701308	PRJNA730822
human	HPRC	HG03453	Female	SL50	HG03451	HG03452	AFR	MSL	PRJNA701308	PRJNA730822
human	HPRC_PLUS	HG03486	Female	SL61	HG03484	HG03485	AFR	MSL	PRJNA731524	PRJNA730822
human	HPRC	HG03579	Male	SL72	HG03577	HG03578	AFR	MSL	PRJNA701308	PRJNA730822
human	HPRC_PLUS	HG03098	Male	SL16	HG03096	HG03097	AFR	MSL	PRJNA731524	PRJNA730822
human	HPRC_PLUS	NA18906	Female	Y020	NA18877	NA18876	AFR	YRI	PRJNA731524	PRJNA730822
human	HPRC_PLUS	NA19240	Female	Y117	NA19239	NA19238	AFR	YRI	PRJNA731524	PRJNA730822
human	HPRC	HG01123	Female	CLM02	HG01121	HG01122	AMR	CLM	PRJNA701308	PRJNA730822
human	HPRC	HG01361	Female	CLM32	HG01359	HG01360	AMR	CLM	PRJNA701308	PRJNA730822
human	HPRC	HG01258	Male	CLM16	HG01256	HG01257	AMR	CLM	PRJNA701308	PRJNA730822
human	HPRC	HG01358	Male	CLM31	HG01356	HG01357	AMR	CLM	PRJNA701308	PRJNA730822
human	HPRC	HG01978	Female	PEL26	HG01977	HG01976	AMR	PEL	PRJNA701308	PRJNA730822
human	HPRC	HG02148	Female	PEL39	HG02146	HG02147	AMR	PEL	PRJNA701308	PRJNA730822
human	HPRC	HG01928	Male	PEL011	HG01926	HG01927	AMR	PEL	PRJNA701308	PRJNA730822
human	HPRC	HG01952	Male	PEL019	HG01950	HG01951	AMR	PEL	PRJNA701308	PRJNA730822
human	HPRC	HG00735	Female	PR06	HG01047	HG00734	AMR	PUR	PRJNA701308	PRJNA730822
human	HPRC	HG00741	Female	PR09	HG00739	HG00740	AMR	PUR	PRJNA701308	PRJNA730822
human	HPRC	HG01071	Female	PR17	HG01069	HG01070	AMR	PUR	PRJNA701308	PRJNA730822
human	HPRC	HG01175	Female	PR36	HG01173	HG01174	AMR	PUR	PRJNA701308	PRJNA730822
human	HPRC_PLUS	HG00733	Female	PR05	HG00731	HG00732	AMR	PUR	PRJNA731524	PRJNA730822
human	HPRC	HG01106	Male	PR25	HG01104	HG01105	AMR	PUR	PRJNA701308	PRJNA730822
human	HPRC_PLUS	HG01109	Male	PR33	HG01107	HG01108	AMR	PUR	PRJNA731524	PRJNA730822
human	HPRC_PLUS	HG01243	Male	PR22	HG01241	HG01242	AMR	PUR	PRJNA731524	PRJNA730822
human	HPRC	HG00438	Female	SH012	HG00436	HG00437	EAS	CHS	PRJNA701308	PRJNA730822
human	HPRC	HG00621	Male	SH066	HG00619	HG00620	EAS	CHS	PRJNA701308	PRJNA730822
human	HPRC	HG00673	Male	SH079	HG00671	HG00672	EAS	CHS	PRJNA701308	PRJNA730822
human	HPRC_PLUS	HG005	Male	NA	NA24694	NA24695	EAS	CHS	PRJNA731524	PRJNA730822
human	HPRC_PLUS	HG02080	Female	VN068	HG02082	HG02081	EAS	KHV	PRJNA731524	PRJNA730822
human	HPRC_PLUS	NA21309	Female	2565	GM21307	GM21308	EUR	Ashk	PRJNA731524	PRJNA730822
human	HPRC_PLUS	HG002	Male	NA	NA24149	NA24143	EUR	Ashk	PRJNA731524	PRJNA730822
human	HPRC_PLUS	HG03492	Male	PK43	HG03490	HG03491	SAS	PJL	PRJNA731524	PRJNA730822

## Sheet: S2
Table S2. Human Genome Structural Variation Consortium (HGSVC) sample demographics, sequencing information, and assembly information.
Samples IDs are concordant with 1KG/Coriell Institute nomenclature. Assemblies accessioned and made available through the NCBI Sequence Read Archive (SRA).
Species	Cohort	Sample ID	Sex	Superpopulation	Population	Sequencing Coverage (X)	Sequencing Read N50 (kbp)	Phasing Method	Assembler	Haplotype 1 Assembly N50 (Mb)	BioProject Accession Haplotype 1	Haplotype 2 Assembly N50 (Mb)	BioProject Accession Haplotype 2	BioSample Accession
human	HGSVC	GM19129	Female	AFR	YRI	34.5	20.4	pseudo-haplotype resolved	hifiasm v0.16.1	58.08	PRJNA1092244	44.99	PRJNA1092243	SAMN40621619
human	HGSVC	GM19320	Female	AFR	LWK	35.3	17.8	pseudo-haplotype resolved	hifiasm v0.16.1	70.38	PRJNA1092242	57.61	PRJNA1092241	SAMN40621620
human	HGSVC	GM20355	Female	AFR	ASW	37	17.4	pseudo-haplotype resolved	hifiasm v0.16.1	42.66	PRJNA1092240	41.71	PRJNA1092239	SAMN40621621
human	HGSVC	GM21487	Female	AFR	MKK	42.3	17.9	pseudo-haplotype resolved	hifiasm v0.16.1	47.57	PRJNA1092238	40	PRJNA1092237	SAMN40621622
human	HGSVC	HG00096	Male	EUR	GBR	36.4	15.2	pseudo-haplotype resolved	hifiasm v0.16.1	67.92	PRJNA1092236	72.5	PRJNA1092235	SAMN40621623
human	HGSVC	HG00171	Female	EUR	FIN	36.3	20.2	pseudo-haplotype resolved	hifiasm v0.16.1	88.09	PRJNA1092234	72.46	PRJNA1092233	SAMN40621624
human	HGSVC	HG00268	Female	EUR	FIN	37	16.6	pseudo-haplotype resolved	hifiasm v0.16.1	31.32	PRJNA1092232	25.51	PRJNA1092231	SAMN40621625
human	HGSVC	HG00358	Male	EUR	FIN	69.3	18.3	pseudo-haplotype resolved	hifiasm v0.16.1	77.32	PRJNA1092230	93.8	PRJNA1092229	SAMN40621626
human	HGSVC	HG00512	Male	EAS	CHS	29.8	15.6	pseudo-haplotype resolved	hifiasm v0.16.1	40.61	PRJNA1092228	39.11	PRJNA1092227	SAMN40621627
human	HGSVC	HG00513	Female	EAS	CHS	40.9	14.8	pseudo-haplotype resolved	hifiasm v0.16.1	51.71	PRJNA1092226	50.23	PRJNA1092225	SAMN40621628
human	HGSVC	HG00514	Female	EAS	CHS	24.7	17.1	trio	trio-hifiasm v0.15.2	21.59	PRJNA1092224	20.17	PRJNA1092223	SAMN40621629
human	HGSVC	HG00731	Male	AMR	PUR	33.4	10.6	pseudo-haplotype resolved	hifiasm v0.16.1	39	PRJNA1092222	41.39	PRJNA1092221	SAMN40621630
human	HGSVC	HG00732	Female	AMR	PUR	44.7	19.1	pseudo-haplotype resolved	hifiasm v0.16.1	54.26	PRJNA1092220	57.32	PRJNA1092219	SAMN40621631
human	HGSVC	HG00864	Female	EAS	CDX	33.1	20.7	pseudo-haplotype resolved	hifiasm v0.16.1	71.39	PRJNA1092218	52.1	PRJNA1092217	SAMN40621632
human	HGSVC	HG01114	Female	AMR	CLM	34.6	21.2	pseudo-haplotype resolved	hifiasm v0.16.1	79.15	PRJNA1092216	62.17	PRJNA1092215	SAMN40621633
human	HGSVC	HG01352	Female	AMR	CLM	41.8	16.9	pseudo-haplotype resolved	hifiasm v0.16.1	59.97	PRJNA1092214	78.02	PRJNA1092213	SAMN40621634
human	HGSVC	HG01457	Male	AMR	CLM	58.7	16.4	pseudo-haplotype resolved	hifiasm v0.16.1	57.34	PRJNA1092212	52.79	PRJNA1092211	SAMN40621635
human	HGSVC	HG01505	Male	EUR	IBS	34.6	16.3	pseudo-haplotype resolved	hifiasm v0.16.1	76.96	PRJNA1092210	55.22	PRJNA1092209	SAMN40621636
human	HGSVC	HG01596	Male	EAS	KHV	38	15.3	pseudo-haplotype resolved	hifiasm v0.16.1	56.29	PRJNA1092208	52.95	PRJNA1092207	SAMN40621637
human	HGSVC	HG01890	Male	AFR	ACB	65.6	15.5	pseudo-haplotype resolved	hifiasm v0.16.1	87.22	PRJNA1092206	54.17	PRJNA1092205	SAMN40621638
human	HGSVC	HG02011	Male	AFR	ACB	39	17.9	pseudo-haplotype resolved	hifiasm v0.16.1	81.24	PRJNA1092204	44.46	PRJNA1092203	SAMN40621639
human	HGSVC	HG02018	Female	EAS	KHV	36.1	19.9	pseudo-haplotype resolved	hifiasm v0.16.1	66.57	PRJNA1092202	59.25	PRJNA1092201	SAMN40621640
human	HGSVC	HG02059	Female	EAS	KHV	37.1	18.1	pseudo-haplotype resolved	hifiasm v0.16.1	54.12	PRJNA1092200	60.42	PRJNA1092199	SAMN40621641
human	HGSVC	HG02106	Female	AMR	PEL	36.2	16.6	pseudo-haplotype resolved	hifiasm v0.16.1	36.13	PRJNA1092198	20.96	PRJNA1092197	SAMN40621642
human	HGSVC	HG02492	Male	SAS	PJL	36	14.4	pseudo-haplotype resolved	hifiasm v0.16.1	69.58	PRJNA1092196	46.62	PRJNA1092195	SAMN40621643
human	HGSVC	HG02554	Male	AFR	ACB	39.6	18.6	pseudo-haplotype resolved	hifiasm v0.16.1	48.67	PRJNA1092194	45.37	PRJNA1092193	SAMN40621644
human	HGSVC	HG02587	Female	AFR	GWD	39	19.6	pseudo-haplotype resolved	hifiasm v0.16.1	80.12	PRJNA1092192	87.27	PRJNA1092191	SAMN40621645
human	HGSVC	HG02666	Male	AFR	GWD	59.4	15.5	pseudo-haplotype resolved	hifiasm v0.16.1	61.61	PRJNA1092190	49.85	PRJNA1092189	SAMN40621646
human	HGSVC	HG02769	Female	AFR	GWD	38.4	18.6	pseudo-haplotype resolved	hifiasm v0.16.1	38.47	PRJNA1092188	19.1	PRJNA1092187	SAMN40621647
human	HGSVC	HG02953	Male	AFR	ESN	38.5	17.8	pseudo-haplotype resolved	hifiasm v0.16.1	54.4	PRJNA1092186	57.06	PRJNA1092185	SAMN40621648
human	HGSVC	HG03009	Male	SAS	BEB	39.5	15.6	pseudo-haplotype resolved	hifiasm v0.16.1	56.6	PRJNA1092184	57.22	PRJNA1092183	SAMN40621649
human	HGSVC	HG03065	Male	AFR	MSL	40.1	17.3	pseudo-haplotype resolved	hifiasm v0.16.1	58.93	PRJNA1092182	67.3	PRJNA1092181	SAMN40621650
human	HGSVC	HG03125	Female	AFR	ESN	27.4	17.4	trio	trio-hifiasm v0.15.2	17.35	PRJNA1092180	20.41	PRJNA1092179	SAMN40621651
human	HGSVC	HG03248	Male	AFR	GWD	41	17.4	pseudo-haplotype resolved	hifiasm v0.16.1	67.74	PRJNA1092178	61.62	PRJNA1092177	SAMN40621652
human	HGSVC	HG03371	Male	AFR	ESN	41	18	pseudo-haplotype resolved	hifiasm v0.16.1	60.64	PRJNA1092176	65.06	PRJNA1092175	SAMN40621653
human	HGSVC	HG03452	Female	AFR	MSL	32.1	16.3	pseudo-haplotype resolved	hifiasm v0.16.1	28.49	PRJNA1092174	24.66	PRJNA1092173	SAMN40621654
human	HGSVC	HG03456	Female	AFR	MSL	32.1	16.3	pseudo-haplotype resolved	hifiasm v0.16.1	60.44	PRJNA1092172	59.66	PRJNA1092171	SAMN40621655
human	HGSVC	HG03683	Female	SAS	STU	40.7	19.5	pseudo-haplotype resolved	hifiasm v0.16.1	78.81	PRJNA1092170	67.01	PRJNA1092169	SAMN40621656
human	HGSVC	HG03732	Male	SAS	ITU	32	14.1	pseudo-haplotype resolved	hifiasm v0.16.1	51.67	PRJNA1092168	55.69	PRJNA1092167	SAMN40621657
human	HGSVC	HG04036	Female	SAS	STU	39.3	17.5	pseudo-haplotype resolved	hifiasm v0.16.1	54.42	PRJNA1092166	51.42	PRJNA1092165	SAMN40621658
human	HGSVC	HG04217	Female	SAS	ITU	35.8	18.2	pseudo-haplotype resolved	hifiasm v0.16.1	35.13	PRJNA1092164	32.61	PRJNA1092163	SAMN40621659
human	HGSVC	NA12329	Female	EUR	CEU	36.7	19.2	pseudo-haplotype resolved	hifiasm v0.16.1	89.88	PRJNA1092162	48.28	PRJNA1092161	SAMN40621660
human	HGSVC	NA12878	Female	EUR	CEU	29	10	trio	trio-hifiasm v0.15.2	39.91	PRJNA1092160	39.67	PRJNA1092159	SAMN40621661
human	HGSVC	NA18534	Male	EAS	CHB	37.5	15.1	pseudo-haplotype resolved	hifiasm v0.16.1	84.24	PRJNA1092158	58.43	PRJNA1092157	SAMN40621662
human	HGSVC	NA18989	Male	EAS	JPT	64.6	17	pseudo-haplotype resolved	hifiasm v0.16.1	52.11	PRJNA1092156	36.82	PRJNA1092155	SAMN40621663
human	HGSVC	NA19036	Female	AFR	LWK	34.8	21.6	pseudo-haplotype resolved	hifiasm v0.16.1	59.35	PRJNA1092151	40.55	PRJNA1092152	SAMN40621664
human	HGSVC	NA19238	Female	AFR	YRI	25.1	12.2	pseudo-haplotype resolved	hifiasm v0.16.1	19.91	PRJNA1092149	15.95	PRJNA1092150	SAMN40621665
human	HGSVC	NA19239	Male	AFR	YRI	26.2	14.1	pseudo-haplotype resolved	hifiasm v0.16.1	19.2	PRJNA1092147	28.92	PRJNA1092148	SAMN40621666
human	HGSVC	NA19317	Male	AFR	LWK	68	19.3	pseudo-haplotype resolved	hifiasm v0.16.1	134.47	PRJNA1092145	81.23	PRJNA1092146	SAMN40621667
human	HGSVC	NA19331	Male	AFR	LWK	32.9	18.5	pseudo-haplotype resolved	hifiasm v0.16.1	17.91	PRJNA1092143	14.12	PRJNA1092144	SAMN40621668
human	HGSVC	NA19347	Male	AFR	LWK	55	20.2	pseudo-haplotype resolved	hifiasm v0.16.1	80.47	PRJNA1092141	62.66	PRJNA1092142	SAMN40621669
human	HGSVC	NA19384	Male	AFR	LWK	56.2	18.4	pseudo-haplotype resolved	hifiasm v0.16.1	87.67	PRJNA1092139	56.07	PRJNA1092140	SAMN40621670
human	HGSVC	NA19650	Male	AMR	MXL	39	16.2	pseudo-haplotype resolved	hifiasm v0.16.1	71.92	PRJNA1092137	63.44	PRJNA1092138	SAMN40621671
human	HGSVC	NA19705	Male	AFR	ASW	38.5	16.8	pseudo-haplotype resolved	hifiasm v0.16.1	91.78	PRJNA1092135	58.96	PRJNA1092136	SAMN40621672
human	HGSVC	NA19983	Female	AFR	ASW	39.6	20.4	pseudo-haplotype resolved	hifiasm v0.16.1	71.26	PRJNA1092133	66.05	PRJNA1092134	SAMN40621673
human	HGSVC	NA20509	Male	EUR	TSI	39	15.9	pseudo-haplotype resolved	hifiasm v0.16.1	87.55	PRJNA1092131	70.37	PRJNA1092132	SAMN40621674
human	HGSVC	NA20847	Female	SAS	GIH	28.9	19.4	pseudo-haplotype resolved	hifiasm v0.16.1	40.27	PRJNA1092129	52.35	PRJNA1092130	SAMN40621675

## Sheet: S3
Table S3. Nonhuman primate assembly information.
Additional information about the nonhuman primate assemblies can be found in Mao et al.(PMID: 38428424) and Makova et al.(PMID: 38077089)
Common Name	Species Name	Sample Name	Assembly Source	Sex
Chimpanzee	Pan troglodytes	PTR1 (Clint_PTR)	Mao 2024	Male
Chimpanzee	Pan troglodytes	PTR2 (AG18354_PTR)	GenomeArk (T2T)	Male
Bonobo	Pan paniscus	PPA1 (Mhudiblu_PPA)	Mao 2024	Female
Bonobo	Pan paniscus	PPA2 (PR00251_PPA)	GenomeArk (T2T)	Male
Gorilla	Gorilla gorilla	GGO1 (Jim_GGO)	GenomeArk (T2T)	Male
Gorilla	Gorilla gorilla	GGO2 (Kamilah_GGO)	Mao 2024	Female
Sumatran Orangutan	Pongo abelii	PAB1 (Susie_PAB)	Mao 2024	Female
Sumatran Orangutan	Pongo abelii	PAB2 (AG06213_PAB)	GenomeArk (T2T)	Male
Bornean Orangutan	Pongo pygmaeus	PPY1 (AG05252_PPY)	GenomeArk (T2T)	Male
Siamang Gibbon	Symphalangus syndactylus	SSY1 (Jambi_SSY)	GenomeArk (T2T)	Male

## Sheet: S4
Table S4. Tagging SNPs (tSNPs) for the three common human haplogroups of MUC5AC.
rsID	Chromosome	Location (GRCh38)	MUC5AC H1 r2	MUC5AC H2 r2	MUC5AC H3 r2
rs1454782210	11	1175872	0.851974	0.532013	0.124456
rs36164911	11	1178223	0.851974	0.532013	0.124456
rs878929539	11	1181260	0.922945	0.576331	0.134823
rs879136008	11	1182048	0.922945	0.576331	0.134823
rs878891580	11	1182438	0.922945	0.576331	0.134823
rs878989392	11	1182583	0.922945	0.576331	0.134823
rs878893295	11	1183193	0.895367	0.610568	0.154135
rs879118927	11	1183358	0.895367	0.610568	0.154135
rs74196458	11	1183769	0.868949	0.593518	0.150049
rs1431354899	11	1185300	0.922945	0.576331	0.134823
rs1350264670	11	1186818	0.922945	0.576331	0.134823
rs61867532	11	1187988	0.922945	0.576331	0.134823
rs1408588895	11	1188738	0.922945	0.576331	0.134823
rs1379997765	11	1188914	0.922945	0.576331	0.134823
rs2075842	11	1193830	0.922945	0.576331	0.134823
rs1132433	11	1194354	0.922945	0.576331	0.134823
rs769768817	11	1195214	0.898649	0.0122831	0.000857849
rs1132434	11	1195265	0.922945	0.576331	0.134823
rs28652890	11	1195858	0.922945	0.576331	0.134823
rs28503875	11	1196902	0.868949	0.641416	0.150049
rs28515631	11	1196917	0.871235	0.576331	0.134823
rs28668687	11	1197387	0.875	0.546392	0.12782
rs28633254	11	1199373	0.898649	0.561159	0.131274
rs28514396	11	1199534	0.898649	0.561159	0.131274
rs28502687	11	1199570	0.875	0.546392	0.12782
rs1132436	11	1199741	0.898649	0.561159	0.131274
rs1009856021	11	1200079	0.898649	0.561159	0.131274
rs1132440	11	1200591	0.898649	0.561159	0.131274
rs28592927	11	1202235	0.875	0.546392	0.12782
rs28368386	11	1202456	0.898649	0.561159	0.131274
rs28439368	11	1202585	0.898649	0.561159	0.131274
rs28463501	11	1203184	0.898649	0.561159	0.131274
rs28549224	11	1203264	0.898649	0.561159	0.131274
rs28729516	11	1203457	0.898649	0.561159	0.131274
rs28483241	11	1203848	0.898649	0.561159	0.131274
rs879201833	11	1182279	0.661654	0.887553	0.0740008
rs1201597847	11	1188586	0.642857	0.858604	0.0718985
rs28519516	11	1202343	0.632567	0.861717	0.0761478
rs28558973	11	1202859	0.632567	0.861717	0.0761478
rs28368633	11	1202914	0.632567	0.861717	0.0761478
rs35783651	11	1163029	0.146079	0.0698395	1
rs34664315	11	1163092	0.146079	0.0698395	1
rs36021067	11	1163133	0.146079	0.0698395	1
rs34207169	11	1163212	0.146079	0.0698395	1
rs28691231	11	1164456	0.146079	0.0698395	1
rs28481976	11	1164754	0.146079	0.0698395	1
rs1218178798	11	1164770	0.136461	0.0652408	0.934153
rs28542750	11	1165501	0.111328	0.0553977	1
rs1367298904	11	1166335	0.127273	0.0608696	1
rs28699476	11	1166389	0.127273	0.0608696	1
rs28532242	11	1166431	0.127273	0.0608696	1
rs35616628	11	1167281	0.127273	0.0608696	1
rs34974357	11	1168600	0.127273	0.0608696	1
rs1228901433	11	1170385	0.135012	0.0633425	1
rs1336706069	11	1170462	0.135012	0.0633425	1
rs1447648329	11	1170717	0.135012	0.0633425	1
rs1273787416	11	1170836	0.135012	0.0633425	1
rs1376483066	11	1171620	0.135012	0.0633425	1
rs1031853400	11	1172262	0.135012	0.0633425	1
rs879007367	11	1172284	0.135012	0.0633425	1
rs879107859	11	1172760	0.135012	0.0633425	1
rs1248168133	11	1173305	0.146079	0.0698395	1
rs1329729551	11	1173308	0.146079	0.0698395	1
rs1356523012	11	1173309	0.146079	0.0698395	1
rs1335891700	11	1173320	0.146079	0.0698395	1
rs1204694608	11	1173332	0.146079	0.0698395	1
rs1436856349	11	1173333	0.146079	0.0698395	1
rs1271931607	11	1173336	0.146079	0.0698395	1
rs1295318638	11	1173337	0.146079	0.0698395	1
rs878987154	11	1174112	0.146079	0.0698395	1
rs36164074	11	1174639	0.146079	0.0698395	1
rs36183267	11	1174773	0.146079	0.0698395	1
rs879159043	11	1175189	0.146079	0.0698395	1
rs879232575	11	1175317	0.146079	0.0698395	1
rs1372897899	11	1175596	0.146079	0.0698395	1
rs1353190123	11	1175647	0.146079	0.0698395	1
rs1165759717	11	1175828	0.136461	0.0652408	0.934153
rs1320402637	11	1175901	0.146079	0.0698395	1
rs1019278085	11	1175962	0.146079	0.0698395	1
rs879066087	11	1176291	0.146079	0.0698395	1
rs879122882	11	1176540	0.146079	0.0698395	1
rs879241959	11	1176552	0.146079	0.0698395	1
rs879185391	11	1176633	0.146079	0.0698395	1
rs949683111	11	1176854	0.146079	0.0698395	1
rs36142159	11	1176982	0.146079	0.0698395	1
rs36129405	11	1177097	0.146079	0.0698395	1
rs36132281	11	1177269	0.146079	0.0698395	1
rs36151150	11	1177356	0.146079	0.0698395	1
rs940158763	11	1177688	0.146079	0.0698395	1
rs1004828576	11	1178023	0.146079	0.0698395	1
rs36154966	11	1178216	0.146079	0.0698395	1
rs879245370	11	1178981	0.126984	0.0607102	0.869281

## Sheet: S5
Table S5. Locityper leave-one-out haplogroup and protein group concordance results for MUC5AC and MUC5B.
Gene	Concordance Comparison	Haplogroup Concordance	Protein Group Concordance
MUC5AC	Full genotype match: retrieved vs. actual	95% (94/99)	91% (90/99)
MUC5AC	Full genotype match: closest available vs. actual	97% (96.99)	91% (90/99)
MUC5AC	Partial genotype match: retrieved vs. actual	97.5% (193/198)	95.5% (189/198)
MUC5AC	Partial genotype match: closest available vs. actual	98.5% (195/198)	95.5% (189/198)
MUC5B	Full genotype match: retrieved vs. actual	100% (99/99)	81% (80/99)
MUC5B	Full genotype match: closest available vs. actual	100% (99/99)	95% (94/99)
MUC5B	Partial genotype match: retrieved vs. actual	100% (198/198)	89% (176/198)
MUC5B	Partial genotype match: closest available vs. actual	100% (198/198)	97.5% (193/198)

## Sheet: S6
Table S6. Squared correlations between MUC5AC haplogroups and expression quantitative trait loci (eQTLs) for severe asthma.
Groups of eQTLs are defined in Altman et al. (PMID: 34019912)
SNP	Group	Protective Allele	Risk Allele	Chromosome	Location (GRCh38)	MUC5AC H1 r2	MUC5AC H2 r2	MUC5AC H3 r2
rs1132436	A	C	T	11	1199741	0.898649	0.561159	0.131274
rs1132440	A	G	C	11	1200591	0.898649	0.561159	0.131274
rs28633254	A	C	T	11	1199373	0.898649	0.561159	0.131274
rs1132434	A	G	C	11	1195265	0.922945	0.576331	0.134823
rs1379997765	A	G	A	11	1188914	0.922945	0.576331	0.134823
rs28415193	A	G	A	11	1195214	0.00767018	0.0122831	0.000857849
rs1132433	A	G	A	11	1194354	0.922945	0.576331	0.134823
rs28503875	A	A	G	11	1196902	0.868949	0.641416	0.150049
rs996372487	A	C	A	11	1172511	0.781146	0.509518	0.105464
rs1292198170	B	C	A	11	1191333	0.117647	0.0562462	0.805363
rs1199869754	B	T	A	11	1185033	0.117647	0.0562462	0.805363
rs1466012270	B	C	T	11	1188357	0.117647	0.0562462	0.805363
rs1469470921	B	C	A	11	1185767	0.117647	0.0562462	0.805363
rs1248958955	B	C	T	11	1190666	0.117647	0.0562462	0.805363
rs1222080419	B	A	G	11	1187320	0.117647	0.0562462	0.805363
rs1330735919	B	C	T	11	1190684	0.117647	0.0562462	0.805363
rs1269243287	B	C	T	11	1188446	0.117647	0.0562462	0.805363
rs1365388725	B	A	G	11	1184488	0.117647	0.0562462	0.805363
rs1462651135	B	G	A	11	1188935	0.117647	0.0562462	0.805363
rs1403452853	B	C	T	11	1185584	0.117647	0.0562462	0.805363
rs1391780761	B	G	C	11	1188422	0.117647	0.0562462	0.805363
rs35779873	B	C	T	11	1197482	0.117647	0.0562462	0.805363
rs35915689	B	C	G	11	1197925	0.126984	0.0282625	0.740853
rs34831688	B	C	T	11	1198945	0.0797288	0.0607102	0.740853
rs35783651	B	C	G	11	1163029	0.146079	0.0698395	1
rs28691231	B	C	T	11	1164456	0.146079	0.0698395	1
rs13380	B	A	C	11	1201105	0.0797288	0.0607102	0.740853
rs879185391	B	C	T	11	1176633	0.146079	0.0698395	1
rs879122882	B	C	T	11	1176540	0.146079	0.0698395	1
rs36132281	B	T	C	11	1177269	0.146079	0.0698395	1
rs36142159	B	C	T	11	1176982	0.146079	0.0698395	1
rs13010	B	A	C	11	1201051	0.0736607	0.0398625	0.698984
rs3087562	B	C	T	11	1200759	0.0736607	0.0398625	0.698984
rs11347	B	C	T	11	1201099	0.0736607	0.0398625	0.698984
rs55861305	B	G	T	11	1161529	0.0904419	0.0432396	0.619128
rs34815853	C	C	A	11	1197927	0.0428322	0.0267464	0.0062569
rs34474233	C	G	A	11	1197926	0.0428322	0.0267464	0.0062569
rs28403537	C	C	T	11	1167980	0.0367893	0.0245747	0.00468227

## Sheet: S7
Table S7. Phenome-wide association study (PheWAS) results for the MUC5B promoter polymorphism rs35705950 in all populations.
phenotype	snp	covariates	beta	SE	OR	p	type	n_total	n_cases	n_controls	HWE_p	allele_freq	n_no_snp	formula	expanded_formula	note	description	group
504	rs35705950	sex,age,principal_component_1,principal_component_2,principal_component_3	0.718511	0.0517138	2.05138	6.89033e-44	logistic	142224	1433	140791	1	0.0841032	0	`504` ~ `rs35705950` + `sex` + `age` + `principal_component_1` + `principal_component_2` + `principal_component_3`	(Intercept) + rs35705950 + sexM + age + principal_component_1 + principal_component_2 + principal_component_3		Other alveolar and parietoalveolar pneumonopathy	respiratory
504.1	rs35705950	sex,age,principal_component_1,principal_component_2,principal_component_3	1.0472	0.0831193	2.84966	2.14465e-36	logistic	141223	432	140791	1	0.083708	0	`504.1` ~ `rs35705950` + `sex` + `age` + `principal_component_1` + `principal_component_2` + `principal_component_3`	(Intercept) + rs35705950 + sexM + age + principal_component_1 + principal_component_2 + principal_component_3		Idiopathic fibrosing alveolitis	respiratory
502	rs35705950	sex,age,principal_component_1,principal_component_2,principal_component_3	0.600424	0.0491586	1.82289	2.61588e-34	logistic	142575	1784	140791	1	0.0840365	0	`502` ~ `rs35705950` + `sex` + `age` + `principal_component_1` + `principal_component_2` + `principal_component_3`	(Intercept) + rs35705950 + sexM + age + principal_component_1 + principal_component_2 + principal_component_3		Postinflammatory pulmonary fibrosis	respiratory
500.1	rs35705950	sex,age,principal_component_1,principal_component_2,principal_component_3	0.869011	0.15822	2.38455	3.96475e-08	logistic	140916	125	140791	1	0.0833795	0	`500.1` ~ `rs35705950` + `sex` + `age` + `principal_component_1` + `principal_component_2` + `principal_component_3`	(Intercept) + rs35705950 + sexM + age + principal_component_1 + principal_component_2 + principal_component_3		Extrinsic allergic alveolitis	respiratory
496.3	rs35705950	sex,age,principal_component_1,principal_component_2,principal_component_3	0.277524	0.0566825	1.31986	9.77484e-07	logistic	119980	1603	118377	1	0.0834347	0	`496.3` ~ `rs35705950` + `sex` + `age` + `principal_component_1` + `principal_component_2` + `principal_component_3`	(Intercept) + rs35705950 + sexM + age + principal_component_1 + principal_component_2 + principal_component_3		Bronchiectasis	respiratory
395.3	rs35705950	sex,age,principal_component_1,principal_component_2,principal_component_3	0.253091	0.0590149	1.288	1.7981e-05	logistic	144739	1493	143246	1	0.0832291	0	`395.3` ~ `rs35705950` + `sex` + `age` + `principal_component_1` + `principal_component_2` + `principal_component_3`	(Intercept) + rs35705950 + sexM + age + principal_component_1 + principal_component_2 + principal_component_3		Nonrheumatic tricuspid valve disorders	circulatory system
503	rs35705950	sex,age,principal_component_1,principal_component_2,principal_component_3	0.259849	0.0613126	1.29673	2.2542e-05	logistic	142373	1582	140791	1	0.0834287	0	`503` ~ `rs35705950` + `sex` + `age` + `principal_component_1` + `principal_component_2` + `principal_component_3`	(Intercept) + rs35705950 + sexM + age + principal_component_1 + principal_component_2 + principal_component_3		Pulmonary congestion and hypostasis	respiratory
285.3	rs35705950	sex,age,principal_component_1,principal_component_2,principal_component_3	1.28385	0.326025	3.6105	8.22052e-05	logistic	118843	30	118813	1	0.0856087	0	`285.3` ~ `rs35705950` + `sex` + `age` + `principal_component_1` + `principal_component_2` + `principal_component_3`	(Intercept) + rs35705950 + sexM + age + principal_component_1 + principal_component_2 + principal_component_3		Sideroblastic anemia	hematopoietic
509	rs35705950	sex,age,principal_component_1,principal_component_2,principal_component_3	0.122481	0.0314096	1.1303	9.63943e-05	logistic	147414	6623	140791	1	0.0836386	0	`509` ~ `rs35705950` + `sex` + `age` + `principal_component_1` + `principal_component_2` + `principal_component_3`	(Intercept) + rs35705950 + sexM + age + principal_component_1 + principal_component_2 + principal_component_3		Respiratory failure, insufficiency, arrest	respiratory
509.1	rs35705950	sex,age,principal_component_1,principal_component_2,principal_component_3	0.127959	0.0344604	1.13651	0.00020465	logistic	146211	5420	140791	1	0.0835881	0	`509.1` ~ `rs35705950` + `sex` + `age` + `principal_component_1` + `principal_component_2` + `principal_component_3`	(Intercept) + rs35705950 + sexM + age + principal_component_1 + principal_component_2 + principal_component_3		Respiratory failure	respiratory
510.2	rs35705950	sex,age,principal_component_1,principal_component_2,principal_component_3	0.561158	0.154	1.7527	0.000268565	logistic	156608	165	156443	1	0.0839485	0	`510.2` ~ `rs35705950` + `sex` + `age` + `principal_component_1` + `principal_component_2` + `principal_component_3`	(Intercept) + rs35705950 + sexM + age + principal_component_1 + principal_component_2 + principal_component_3		Lung transplant	respiratory
580	rs35705950	sex,age,principal_component_1,principal_component_2,principal_component_3	0.178309	0.0500696	1.19519	0.000369126	logistic	131516	2616	128900	1	0.0846057	0	`580` ~ `rs35705950` + `sex` + `age` + `principal_component_1` + `principal_component_2` + `principal_component_3`	(Intercept) + rs35705950 + sexM + age + principal_component_1 + principal_component_2 + principal_component_3		Nephritis; nephrosis; renal sclerosis	genitourinary
512.7	rs35705950	sex,age,principal_component_1,principal_component_2,principal_component_3	0.0614225	0.0173458	1.06335	0.00039852	logistic	120822	30300	90522	1	0.0835734	0	`512.7` ~ `rs35705950` + `sex` + `age` + `principal_component_1` + `principal_component_2` + `principal_component_3`	(Intercept) + rs35705950 + sexM + age + principal_component_1 + principal_component_2 + principal_component_3		Shortness of breath	respiratory
202	rs35705950	sex,age,principal_component_1,principal_component_2,principal_component_3	-0.233394	0.0666637	0.791841	0.000463393	logistic	161309	1613	159696	1	0.084115	0	`202` ~ `rs35705950` + `sex` + `age` + `principal_component_1` + `principal_component_2` + `principal_component_3`	(Intercept) + rs35705950 + sexM + age + principal_component_1 + principal_component_2 + principal_component_3		Cancer of other lymphoid, histiocytic tissue	neoplasms
202.2	rs35705950	sex,age,principal_component_1,principal_component_2,principal_component_3	-0.235262	0.0676093	0.790364	0.000501929	logistic	161268	1572	159696	1	0.0841146	0	`202.2` ~ `rs35705950` + `sex` + `age` + `principal_component_1` + `principal_component_2` + `principal_component_3`	(Intercept) + rs35705950 + sexM + age + principal_component_1 + principal_component_2 + principal_component_3		Non-Hodgkins lymphoma	neoplasms
500	rs35705950	sex,age,principal_component_1,principal_component_2,principal_component_3	0.312707	0.0934996	1.36712	0.000824383	logistic	141337	546	140791	1	0.0834212	0	`500` ~ `rs35705950` + `sex` + `age` + `principal_component_1` + `principal_component_2` + `principal_component_3`	(Intercept) + rs35705950 + sexM + age + principal_component_1 + principal_component_2 + principal_component_3		Lung disease due to external agents	respiratory
428	rs35705950	sex,age,principal_component_1,principal_component_2,principal_component_3	0.0856075	0.0263242	1.08938	0.00114576	logistic	150891	10622	140269	1	0.083779	0	`428` ~ `rs35705950` + `sex` + `age` + `principal_component_1` + `principal_component_2` + `principal_component_3`	(Intercept) + rs35705950 + sexM + age + principal_component_1 + principal_component_2 + principal_component_3		Congestive heart failure; nonhypertensive	circulatory system
428.1	rs35705950	sex,age,principal_component_1,principal_component_2,principal_component_3	0.105567	0.0328699	1.11134	0.00131964	logistic	146830	6561	140269	1	0.0836512	0	`428.1` ~ `rs35705950` + `sex` + `age` + `principal_component_1` + `principal_component_2` + `principal_component_3`	(Intercept) + rs35705950 + sexM + age + principal_component_1 + principal_component_2 + principal_component_3		Congestive heart failure (CHF) NOS	circulatory system
473.4	rs35705950	sex,age,principal_component_1,principal_component_2,principal_component_3	0.109359	0.0353418	1.11556	0.00197253	logistic	109250	4848	104402	1	0.0820824	0	`473.4` ~ `rs35705950` + `sex` + `age` + `principal_component_1` + `principal_component_2` + `principal_component_3`	(Intercept) + rs35705950 + sexM + age + principal_component_1 + principal_component_2 + principal_component_3		Voice disturbance	respiratory
509.8	rs35705950	sex,age,principal_component_1,principal_component_2,principal_component_3	0.177471	0.0577408	1.19419	0.00211508	logistic	142580	1789	140791	1	0.0834374	0	`509.8` ~ `rs35705950` + `sex` + `age` + `principal_component_1` + `principal_component_2` + `principal_component_3`	(Intercept) + rs35705950 + sexM + age + principal_component_1 + principal_component_2 + principal_component_3		Dependence on respirator [Ventilator] or supplemental oxygen	respiratory
510	rs35705950	sex,age,principal_component_1,principal_component_2,principal_component_3	0.108717	0.0357199	1.11485	0.00233764	logistic	161413	4970	156443	1	0.0841661	0	`510` ~ `rs35705950` + `sex` + `age` + `principal_component_1` + `principal_component_2` + `principal_component_3`	(Intercept) + rs35705950 + sexM + age + principal_component_1 + principal_component_2 + principal_component_3		Other diseases of lung	respiratory
599.1	rs35705950	sex,age,principal_component_1,principal_component_2,principal_component_3	-0.305233	0.100797	0.736952	0.0024602	logistic	113745	741	113004	1	0.0825047	0	`599.1` ~ `rs35705950` + `sex` + `age` + `principal_component_1` + `principal_component_2` + `principal_component_3`	(Intercept) + rs35705950 + sexM + age + principal_component_1 + principal_component_2 + principal_component_3		Urinary obstruction	genitourinary
386.9	rs35705950	sex,age,principal_component_1,principal_component_2,principal_component_3	0.054122	0.0180907	1.05561	0.0027742	logistic	151446	23277	128169	1	0.0840465	0	`386.9` ~ `rs35705950` + `sex` + `age` + `principal_component_1` + `principal_component_2` + `principal_component_3`	(Intercept) + rs35705950 + sexM + age + principal_component_1 + principal_component_2 + principal_component_3		Dizziness and giddiness (Light-headedness and vertigo)	sense organs
279	rs35705950	sex,age,principal_component_1,principal_component_2,principal_component_3	0.0976953	0.0333387	1.10263	0.00338534	logistic	162413	5190	157223	1	0.084085	0	`279` ~ `rs35705950` + `sex` + `age` + `principal_component_1` + `principal_component_2` + `principal_component_3`	(Intercept) + rs35705950 + sexM + age + principal_component_1 + principal_component_2 + principal_component_3		Disorders involving the immune mechanism	endocrine/metabolic
475.9	rs35705950	sex,age,principal_component_1,principal_component_2,principal_component_3	0.132294	0.0452128	1.14144	0.00343308	logistic	107269	2867	104402	1	0.0817431	0	`475.9` ~ `rs35705950` + `sex` + `age` + `principal_component_1` + `principal_component_2` + `principal_component_3`	(Intercept) + rs35705950 + sexM + age + principal_component_1 + principal_component_2 + principal_component_3		Postnasal drip	respiratory
272.12	rs35705950	sex,age,principal_component_1,principal_component_2,principal_component_3	0.118673	0.0406436	1.126	0.00350198	logistic	96416	3631	92785	1	0.0796704	0	`272.12` ~ `rs35705950` + `sex` + `age` + `principal_component_1` + `principal_component_2` + `principal_component_3`	(Intercept) + rs35705950 + sexM + age + principal_component_1 + principal_component_2 + principal_component_3		Hyperglyceridemia	endocrine/metabolic
389.2	rs35705950	sex,age,principal_component_1,principal_component_2,principal_component_3	0.19788	0.0680763	1.21882	0.00365219	logistic	137792	1171	136621	1	0.0817428	0	`389.2` ~ `rs35705950` + `sex` + `age` + `principal_component_1` + `principal_component_2` + `principal_component_3`	(Intercept) + rs35705950 + sexM + age + principal_component_1 + principal_component_2 + principal_component_3		Conductive hearing loss	sense organs
512.9	rs35705950	sex,age,principal_component_1,principal_component_2,principal_component_3	0.0533477	0.0183778	1.0548	0.003698	logistic	115948	25426	90522	1	0.0838738	0	`512.9` ~ `rs35705950` + `sex` + `age` + `principal_component_1` + `principal_component_2` + `principal_component_3`	(Intercept) + rs35705950 + sexM + age + principal_component_1 + principal_component_2 + principal_component_3		Other dyspnea	respiratory
530.3	rs35705950	sex,age,principal_component_1,principal_component_2,principal_component_3	0.17124	0.0592692	1.18677	0.00386246	logistic	107730	1505	106225	1	0.0820338	0	`530.3` ~ `rs35705950` + `sex` + `age` + `principal_component_1` + `principal_component_2` + `principal_component_3`	(Intercept) + rs35705950 + sexM + age + principal_component_1 + principal_component_2 + principal_component_3		Stricture and stenosis of esophagus	digestive
286	rs35705950	sex,age,principal_component_1,principal_component_2,principal_component_3	0.0975987	0.0341455	1.10252	0.00425894	logistic	153576	5131	148445	1	0.0839649	0	`286` ~ `rs35705950` + `sex` + `age` + `principal_component_1` + `principal_component_2` + `principal_component_3`	(Intercept) + rs35705950 + sexM + age + principal_component_1 + principal_component_2 + principal_component_3		Coagulation defects	hematopoietic
475	rs35705950	sex,age,principal_component_1,principal_component_2,principal_component_3	0.0641666	0.0224651	1.06627	0.00428634	logistic	118010	13608	104402	1	0.0830014	0	`475` ~ `rs35705950` + `sex` + `age` + `principal_component_1` + `principal_component_2` + `principal_component_3`	(Intercept) + rs35705950 + sexM + age + principal_component_1 + principal_component_2 + principal_component_3		Chronic sinusitis	respiratory
117.4	rs35705950	sex,age,principal_component_1,principal_component_2,principal_component_3	0.401465	0.141034	1.49401	0.00441907	logistic	132123	228	131895	1	0.0847279	0	`117.4` ~ `rs35705950` + `sex` + `age` + `principal_component_1` + `principal_component_2` + `principal_component_3`	(Intercept) + rs35705950 + sexM + age + principal_component_1 + principal_component_2 + principal_component_3		Aspergillosis	infectious diseases
395.1	rs35705950	sex,age,principal_component_1,principal_component_2,principal_component_3	0.087792	0.0311537	1.09176	0.00483199	logistic	149422	6176	143246	1	0.0837393	0	`395.1` ~ `rs35705950` + `sex` + `age` + `principal_component_1` + `principal_component_2` + `principal_component_3`	(Intercept) + rs35705950 + sexM + age + principal_component_1 + principal_component_2 + principal_component_3		Nonrheumatic mitral valve disorders	circulatory system
249	rs35705950	sex,age,principal_component_1,principal_component_2,principal_component_3	0.146223	0.0521669	1.15745	0.00506328	logistic	113309	2459	110850	1	0.0848256	0	`249` ~ `rs35705950` + `sex` + `age` + `principal_component_1` + `principal_component_2` + `principal_component_3`	(Intercept) + rs35705950 + sexM + age + principal_component_1 + principal_component_2 + principal_component_3		Secondary diabetes mellitus	endocrine/metabolic
367.2	rs35705950	sex,age,principal_component_1,principal_component_2,principal_component_3	-0.0775288	0.0276983	0.9254	0.00512542	logistic	146761	8700	138061	1	0.0844264	0	`367.2` ~ `rs35705950` + `sex` + `age` + `principal_component_1` + `principal_component_2` + `principal_component_3`	(Intercept) + rs35705950 + sexM + age + principal_component_1 + principal_component_2 + principal_component_3		Astigmatism	sense organs
496	rs35705950	sex,age,principal_component_1,principal_component_2,principal_component_3	0.0680048	0.0243189	1.07037	0.00516789	logistic	130677	12300	118377	1	0.0837217	0	`496` ~ `rs35705950` + `sex` + `age` + `principal_component_1` + `principal_component_2` + `principal_component_3`	(Intercept) + rs35705950 + sexM + age + principal_component_1 + principal_component_2 + principal_component_3		Chronic airway obstruction	respiratory
565.1	rs35705950	sex,age,principal_component_1,principal_component_2,principal_component_3	-0.162292	0.0581194	0.850193	0.00523192	logistic	144465	2038	142427	1	0.0836154	0	`565.1` ~ `rs35705950` + `sex` + `age` + `principal_component_1` + `principal_component_2` + `principal_component_3`	(Intercept) + rs35705950 + sexM + age + principal_component_1 + principal_component_2 + principal_component_3		Anal and rectal polyp	digestive
580.1	rs35705950	sex,age,principal_component_1,principal_component_2,principal_component_3	0.283266	0.103486	1.32746	0.00619601	logistic	129459	559	128900	1	0.0845828	0	`580.1` ~ `rs35705950` + `sex` + `age` + `principal_component_1` + `principal_component_2` + `principal_component_3`	(Intercept) + rs35705950 + sexM + age + principal_component_1 + principal_component_2 + principal_component_3		Glomerulonephritis	genitourinary
580.11	rs35705950	sex,age,principal_component_1,principal_component_2,principal_component_3	0.465246	0.171094	1.59241	0.00654332	logistic	129073	173	128900	1	0.0845762	0	`580.11` ~ `rs35705950` + `sex` + `age` + `principal_component_1` + `principal_component_2` + `principal_component_3`	(Intercept) + rs35705950 + sexM + age + principal_component_1 + principal_component_2 + principal_component_3		Proliferative glomerulonephritis	genitourinary
279.8	rs35705950	sex,age,principal_component_1,principal_component_2,principal_component_3	0.214174	0.0805551	1.23884	0.00784366	logistic	158011	788	157223	1	0.0836461	0	`279.8` ~ `rs35705950` + `sex` + `age` + `principal_component_1` + `principal_component_2` + `principal_component_3`	(Intercept) + rs35705950 + sexM + age + principal_component_1 + principal_component_2 + principal_component_3		Other specified disorders involving the immune mechanism	endocrine/metabolic
473	rs35705950	sex,age,principal_component_1,principal_component_2,principal_component_3	0.0828432	0.0312131	1.08637	0.00795172	logistic	110945	6543	104402	1	0.0821713	0	`473` ~ `rs35705950` + `sex` + `age` + `principal_component_1` + `principal_component_2` + `principal_component_3`	(Intercept) + rs35705950 + sexM + age + principal_component_1 + principal_component_2 + principal_component_3		Diseases of the larynx and vocal cords	respiratory
270.31	rs35705950	sex,age,principal_component_1,principal_component_2,principal_component_3	0.372418	0.141107	1.45124	0.00830884	logistic	154464	282	154182	1	0.0841588	0	`270.31` ~ `rs35705950` + `sex` + `age` + `principal_component_1` + `principal_component_2` + `principal_component_3`	(Intercept) + rs35705950 + sexM + age + principal_component_1 + principal_component_2 + principal_component_3		Polyclonal hypergammaglobulinemia	endocrine/metabolic
580.3	rs35705950	sex,age,principal_component_1,principal_component_2,principal_component_3	0.179872	0.0683221	1.19706	0.00847079	logistic	130290	1390	128900	1	0.084569	0	`580.3` ~ `rs35705950` + `sex` + `age` + `principal_component_1` + `principal_component_2` + `principal_component_3`	(Intercept) + rs35705950 + sexM + age + principal_component_1 + principal_component_2 + principal_component_3		Nephritis and nephropathy without mention of glomerulonephritis	genitourinary
370	rs35705950	sex,age,principal_component_1,principal_component_2,principal_component_3	0.124773	0.0475892	1.13289	0.00874455	logistic	134850	2646	132204	1	0.0835966	0	`370` ~ `rs35705950` + `sex` + `age` + `principal_component_1` + `principal_component_2` + `principal_component_3`	(Intercept) + rs35705950 + sexM + age + principal_component_1 + principal_component_2 + principal_component_3		Keratitis	sense organs
117	rs35705950	sex,age,principal_component_1,principal_component_2,principal_component_3	0.193743	0.0746145	1.21378	0.00941538	logistic	132892	997	131895	1	0.0847907	0	`117` ~ `rs35705950` + `sex` + `age` + `principal_component_1` + `principal_component_2` + `principal_component_3`	(Intercept) + rs35705950 + sexM + age + principal_component_1 + principal_component_2 + principal_component_3		Mycoses	infectious diseases
562	rs35705950	sex,age,principal_component_1,principal_component_2,principal_component_3	-0.0605536	0.0233374	0.941243	0.00946735	logistic	119843	14871	104972	1	0.0822076	0	`562` ~ `rs35705950` + `sex` + `age` + `principal_component_1` + `principal_component_2` + `principal_component_3`	(Intercept) + rs35705950 + sexM + age + principal_component_1 + principal_component_2 + principal_component_3		Diverticulosis and diverticulitis	digestive
513.4	rs35705950	sex,age,principal_component_1,principal_component_2,principal_component_3	0.330527	0.127535	1.3917	0.00955172	logistic	158636	323	158313	1	0.084199	0	`513.4` ~ `rs35705950` + `sex` + `age` + `principal_component_1` + `principal_component_2` + `principal_component_3`	(Intercept) + rs35705950 + sexM + age + principal_component_1 + principal_component_2 + principal_component_3		Hyperventilation	respiratory
375.2	rs35705950	sex,age,principal_component_1,principal_component_2,principal_component_3	0.23764	0.0919746	1.26825	0.00977321	logistic	133290	615	132675	1	0.0836522	0	`375.2` ~ `rs35705950` + `sex` + `age` + `principal_component_1` + `principal_component_2` + `principal_component_3`	(Intercept) + rs35705950 + sexM + age + principal_component_1 + principal_component_2 + principal_component_3		Epiphora	sense organs
282.5	rs35705950	sex,age,principal_component_1,principal_component_2,principal_component_3	-0.475892	0.18429	0.621331	0.0098146	logistic	119625	812	118813	1	0.0851243	0	`282.5` ~ `rs35705950` + `sex` + `age` + `principal_component_1` + `principal_component_2` + `principal_component_3`	(Intercept) + rs35705950 + sexM + age + principal_component_1 + principal_component_2 + principal_component_3		Sickle cell anemia	hematopoietic
415.2	rs35705950	sex,age,principal_component_1,principal_component_2,principal_component_3	0.138991	0.0539133	1.14911	0.00993589	logistic	153322	2180	151142	1	0.0841627	0	`415.2` ~ `rs35705950` + `sex` + `age` + `principal_component_1` + `principal_component_2` + `principal_component_3`	(Intercept) + rs35705950 + sexM + age + principal_component_1 + principal_component_2 + principal_component_3		Chronic pulmonary heart disease	circulatory system
496.1	rs35705950	sex,age,principal_component_1,principal_component_2,principal_component_3	0.111055	0.0432492	1.11746	0.010235	logistic	121796	3419	118377	1	0.083295	0	`496.1` ~ `rs35705950` + `sex` + `age` + `principal_component_1` + `principal_component_2` + `principal_component_3`	(Intercept) + rs35705950 + sexM + age + principal_component_1 + principal_component_2 + principal_component_3		Emphysema	respiratory
580.31	rs35705950	sex,age,principal_component_1,principal_component_2,principal_component_3	0.234739	0.0923816	1.26458	0.0110545	logistic	129681	781	128900	1	0.0845382	0	`580.31` ~ `rs35705950` + `sex` + `age` + `principal_component_1` + `principal_component_2` + `principal_component_3`	(Intercept) + rs35705950 + sexM + age + principal_component_1 + principal_component_2 + principal_component_3		Nephritis and nephropathy in diseases classified elsewhere	genitourinary
276.12	rs35705950	sex,age,principal_component_1,principal_component_2,principal_component_3	0.0827355	0.0327517	1.08625	0.0115323	logistic	135546	5820	129726	1	0.0848088	0	`276.12` ~ `rs35705950` + `sex` + `age` + `principal_component_1` + `principal_component_2` + `principal_component_3`	(Intercept) + rs35705950 + sexM + age + principal_component_1 + principal_component_2 + principal_component_3		Hyposmolality and/or hyponatremia	endocrine/metabolic
250.21	rs35705950	sex,age,principal_component_1,principal_component_2,principal_component_3	0.276274	0.109425	1.31821	0.0115772	logistic	111413	563	110850	1	0.0847747	0	`250.21` ~ `rs35705950` + `sex` + `age` + `principal_component_1` + `principal_component_2` + `principal_component_3`	(Intercept) + rs35705950 + sexM + age + principal_component_1 + principal_component_2 + principal_component_3		Type 2 diabetes with ketoacidosis	endocrine/metabolic
442.11	rs35705950	sex,age,principal_component_1,principal_component_2,principal_component_3	-0.204671	0.0816432	0.814916	0.0121797	logistic	142234	1035	141199	1	0.0830322	0	`442.11` ~ `rs35705950` + `sex` + `age` + `principal_component_1` + `principal_component_2` + `principal_component_3`	(Intercept) + rs35705950 + sexM + age + principal_component_1 + principal_component_2 + principal_component_3		Abdominal aortic aneurysm	circulatory system
213	rs35705950	sex,age,principal_component_1,principal_component_2,principal_component_3	0.2543	0.102012	1.28956	0.0126721	logistic	115380	501	114879	1	0.0809759	0	`213` ~ `rs35705950` + `sex` + `age` + `principal_component_1` + `principal_component_2` + `principal_component_3`	(Intercept) + rs35705950 + sexM + age + principal_component_1 + principal_component_2 + principal_component_3		Benign neoplasm of bone and articular cartilage	neoplasms
562.1	rs35705950	sex,age,principal_component_1,principal_component_2,principal_component_3	-0.0614505	0.0246601	0.940399	0.0127062	logistic	118097	13125	104972	1	0.0820893	0	`562.1` ~ `rs35705950` + `sex` + `age` + `principal_component_1` + `principal_component_2` + `principal_component_3`	(Intercept) + rs35705950 + sexM + age + principal_component_1 + principal_component_2 + principal_component_3		Diverticulosis	digestive
361	rs35705950	sex,age,principal_component_1,principal_component_2,principal_component_3	-0.136122	0.0549069	0.872736	0.0131698	logistic	141477	2398	139079	1	0.0840808	0	`361` ~ `rs35705950` + `sex` + `age` + `principal_component_1` + `principal_component_2` + `principal_component_3`	(Intercept) + rs35705950 + sexM + age + principal_component_1 + principal_component_2 + principal_component_3		Retinal detachments and defects	sense organs
803.3	rs35705950	sex,age,principal_component_1,principal_component_2,principal_component_3	-0.230756	0.0934159	0.793933	0.0135038	logistic	141287	801	140486	1	0.0831888	0	`803.3` ~ `rs35705950` + `sex` + `age` + `principal_component_1` + `principal_component_2` + `principal_component_3`	(Intercept) + rs35705950 + sexM + age + principal_component_1 + principal_component_2 + principal_component_3		Fracture of clavicle or scapula	injuries & poisonings
575.7	rs35705950	sex,age,principal_component_1,principal_component_2,principal_component_3	-0.185065	0.0755539	0.831051	0.0143079	logistic	149828	1304	148524	1	0.0842132	0	`575.7` ~ `rs35705950` + `sex` + `age` + `principal_component_1` + `principal_component_2` + `principal_component_3`	(Intercept) + rs35705950 + sexM + age + principal_component_1 + principal_component_2 + principal_component_3		Other disorders of gallbladder	digestive
709.7	rs35705950	sex,age,principal_component_1,principal_component_2,principal_component_3	0.182423	0.0751538	1.20012	0.0152101	logistic	126330	975	125355	1	0.0818452	0	`709.7` ~ `rs35705950` + `sex` + `age` + `principal_component_1` + `principal_component_2` + `principal_component_3`	(Intercept) + rs35705950 + sexM + age + principal_component_1 + principal_component_2 + principal_component_3		Unspecified diffuse connective tissue disease	dermatologic
378.1	rs35705950	sex,age,principal_component_1,principal_component_2,principal_component_3	-0.162407	0.0671122	0.850095	0.0155236	logistic	134198	1523	132675	1	0.0834998	0	`378.1` ~ `rs35705950` + `sex` + `age` + `principal_component_1` + `principal_component_2` + `principal_component_3`	(Intercept) + rs35705950 + sexM + age + principal_component_1 + principal_component_2 + principal_component_3		Strabismus (not specified as paralytic)	sense organs
334.1	rs35705950	sex,age,principal_component_1,principal_component_2,principal_component_3	0.384553	0.159406	1.46896	0.0158474	logistic	136257	178	136079	1	0.0837608	0	`334.1` ~ `rs35705950` + `sex` + `age` + `principal_component_1` + `principal_component_2` + `principal_component_3`	(Intercept) + rs35705950 + sexM + age + principal_component_1 + principal_component_2 + principal_component_3		Spinocerebellar disease	neurological
253.7	rs35705950	sex,age,principal_component_1,principal_component_2,principal_component_3	0.297279	0.123463	1.34619	0.0160478	logistic	145968	301	145667	1	0.0837067	0	`253.7` ~ `rs35705950` + `sex` + `age` + `principal_component_1` + `principal_component_2` + `principal_component_3`	(Intercept) + rs35705950 + sexM + age + principal_component_1 + principal_component_2 + principal_component_3		Other disorders of neurohypophysis	endocrine/metabolic
261.3	rs35705950	sex,age,principal_component_1,principal_component_2,principal_component_3	0.664107	0.27661	1.94275	0.0163557	logistic	120872	46	120826	1	0.0830217	0	`261.3` ~ `rs35705950` + `sex` + `age` + `principal_component_1` + `principal_component_2` + `principal_component_3`	(Intercept) + rs35705950 + sexM + age + principal_component_1 + principal_component_2 + principal_component_3		Vitamin C deficiencies	endocrine/metabolic
726.4	rs35705950	sex,age,principal_component_1,principal_component_2,principal_component_3	-0.134983	0.0566374	0.873731	0.0171594	logistic	106541	2336	104205	1	0.0810674	0	`726.4` ~ `rs35705950` + `sex` + `age` + `principal_component_1` + `principal_component_2` + `principal_component_3`	(Intercept) + rs35705950 + sexM + age + principal_component_1 + principal_component_2 + principal_component_3		Calcaneal spur; Exostosis NOS	musculoskeletal
480	rs35705950	sex,age,principal_component_1,principal_component_2,principal_component_3	0.056597	0.023782	1.05823	0.017321	logistic	143622	12119	131503	1	0.0840366	0	`480` ~ `rs35705950` + `sex` + `age` + `principal_component_1` + `principal_component_2` + `principal_component_3`	(Intercept) + rs35705950 + sexM + age + principal_component_1 + principal_component_2 + principal_component_3		Pneumonia	respiratory
202.21	rs35705950	sex,age,principal_component_1,principal_component_2,principal_component_3	-0.36966	0.156941	0.69097	0.0185027	logistic	160000	304	159696	1	0.0841625	0	`202.21` ~ `rs35705950` + `sex` + `age` + `principal_component_1` + `principal_component_2` + `principal_component_3`	(Intercept) + rs35705950 + sexM + age + principal_component_1 + principal_component_2 + principal_component_3		Nodular lymphoma	neoplasms
428.2	rs35705950	sex,age,principal_component_1,principal_component_2,principal_component_3	0.180872	0.0770077	1.19826	0.0188365	logistic	141384	1115	140269	1	0.0835738	0	`428.2` ~ `rs35705950` + `sex` + `age` + `principal_component_1` + `principal_component_2` + `principal_component_3`	(Intercept) + rs35705950 + sexM + age + principal_component_1 + principal_component_2 + principal_component_3		Heart failure NOS	circulatory system
514	rs35705950	sex,age,principal_component_1,principal_component_2,principal_component_3	0.0552753	0.0236549	1.05683	0.019453	logistic	153792	12514	141278	1	0.0839055	0	`514` ~ `rs35705950` + `sex` + `age` + `principal_component_1` + `principal_component_2` + `principal_component_3`	(Intercept) + rs35705950 + sexM + age + principal_component_1 + principal_component_2 + principal_component_3		Abnormal findings examination of lungs	respiratory
512.3	rs35705950	sex,age,principal_component_1,principal_component_2,principal_component_3	0.214067	0.0918162	1.23871	0.0197284	logistic	91210	688	90522	1	0.0822443	0	`512.3` ~ `rs35705950` + `sex` + `age` + `principal_component_1` + `principal_component_2` + `principal_component_3`	(Intercept) + rs35705950 + sexM + age + principal_component_1 + principal_component_2 + principal_component_3		Abnormal chest sounds	respiratory
756.3	rs35705950	sex,age,principal_component_1,principal_component_2,principal_component_3	0.264479	0.113532	1.30275	0.0198296	logistic	160161	343	159818	1	0.0841185	0	`756.3` ~ `rs35705950` + `sex` + `age` + `principal_component_1` + `principal_component_2` + `principal_component_3`	(Intercept) + rs35705950 + sexM + age + principal_component_1 + principal_component_2 + principal_component_3		Congenital anomalies of muscle, tendon, fascia, and connective tissue	congenital anomalies
272.1	rs35705950	sex,age,principal_component_1,principal_component_2,principal_component_3	0.0354336	0.0152228	1.03607	0.0199298	logistic	155631	62846	92785	1	0.0842249	0	`272.1` ~ `rs35705950` + `sex` + `age` + `principal_component_1` + `principal_component_2` + `principal_component_3`	(Intercept) + rs35705950 + sexM + age + principal_component_1 + principal_component_2 + principal_component_3		Hyperlipidemia	endocrine/metabolic
480.12	rs35705950	sex,age,principal_component_1,principal_component_2,principal_component_3	0.439847	0.188966	1.55247	0.0199305	logistic	131624	121	131503	1	0.0834156	0	`480.12` ~ `rs35705950` + `sex` + `age` + `principal_component_1` + `principal_component_2` + `principal_component_3`	(Intercept) + rs35705950 + sexM + age + principal_component_1 + principal_component_2 + principal_component_3		Pseudomonal pneumonia	respiratory
272	rs35705950	sex,age,principal_component_1,principal_component_2,principal_component_3	0.0353387	0.0152038	1.03597	0.0201077	logistic	155896	63111	92785	1	0.0842292	0	`272` ~ `rs35705950` + `sex` + `age` + `principal_component_1` + `principal_component_2` + `principal_component_3`	(Intercept) + rs35705950 + sexM + age + principal_component_1 + principal_component_2 + principal_component_3		Disorders of lipoid metabolism	endocrine/metabolic
624.1	rs35705950	sex,age,principal_component_1,principal_component_2,principal_component_3	0.283886	0.122738	1.32828	0.0207253	logistic	144866	294	144572	1	0.0843297	0	`624.1` ~ `rs35705950` + `sex` + `age` + `principal_component_1` + `principal_component_2` + `principal_component_3`	(Intercept) + rs35705950 + sexM + age + principal_component_1 + principal_component_2 + principal_component_3		Dystrophy of female genital tract	genitourinary
288.1	rs35705950	sex,age,principal_component_1,principal_component_2,principal_component_3	-0.0952987	0.0413975	0.909101	0.0213327	logistic	137680	4128	133552	1	0.0837377	0	`288.1` ~ `rs35705950` + `sex` + `age` + `principal_component_1` + `principal_component_2` + `principal_component_3`	(Intercept) + rs35705950 + sexM + age + principal_component_1 + principal_component_2 + principal_component_3		Decreased white blood cell count	hematopoietic
507	rs35705950	sex,age,principal_component_1,principal_component_2,principal_component_3	0.0792677	0.0344358	1.08249	0.021341	logistic	146143	5352	140791	1	0.0836441	0	`507` ~ `rs35705950` + `sex` + `age` + `principal_component_1` + `principal_component_2` + `principal_component_3`	(Intercept) + rs35705950 + sexM + age + principal_component_1 + principal_component_2 + principal_component_3		Pleurisy; pleural effusion	respiratory
506	rs35705950	sex,age,principal_component_1,principal_component_2,principal_component_3	0.138869	0.0606381	1.14897	0.0220136	logistic	142270	1479	140791	1	0.0835067	0	`506` ~ `rs35705950` + `sex` + `age` + `principal_component_1` + `principal_component_2` + `principal_component_3`	(Intercept) + rs35705950 + sexM + age + principal_component_1 + principal_component_2 + principal_component_3		Empyema and pneumothorax	respiratory
765	rs35705950	sex,age,principal_component_1,principal_component_2,principal_component_3	-0.0700376	0.0306234	0.932359	0.0221923	logistic	136766	7740	129026	1	0.0836611	0	`765` ~ `rs35705950` + `sex` + `age` + `principal_component_1` + `principal_component_2` + `principal_component_3`	(Intercept) + rs35705950 + sexM + age + principal_component_1 + principal_component_2 + principal_component_3		Cervical radiculitis	symptoms
370.3	rs35705950	sex,age,principal_component_1,principal_component_2,principal_component_3	0.162334	0.0710723	1.17625	0.0223676	logistic	133382	1178	132204	1	0.0834483	0	`370.3` ~ `rs35705950` + `sex` + `age` + `principal_component_1` + `principal_component_2` + `principal_component_3`	(Intercept) + rs35705950 + sexM + age + principal_component_1 + principal_component_2 + principal_component_3		Keratoconjunctivitis	sense organs
516.1	rs35705950	sex,age,principal_component_1,principal_component_2,principal_component_3	0.152136	0.066628	1.16432	0.0224091	logistic	163715	1391	162324	1	0.0842653	0	`516.1` ~ `rs35705950` + `sex` + `age` + `principal_component_1` + `principal_component_2` + `principal_component_3`	(Intercept) + rs35705950 + sexM + age + principal_component_1 + principal_component_2 + principal_component_3		Hemoptysis	respiratory
580.2	rs35705950	sex,age,principal_component_1,principal_component_2,principal_component_3	0.199117	0.087376	1.22032	0.0226762	logistic	129764	864	128900	1	0.0845458	0	`580.2` ~ `rs35705950` + `sex` + `age` + `principal_component_1` + `principal_component_2` + `principal_component_3`	(Intercept) + rs35705950 + sexM + age + principal_component_1 + principal_component_2 + principal_component_3		Nephrotic syndrome without mention of glomerulonephritis	genitourinary
750.22	rs35705950	sex,age,principal_component_1,principal_component_2,principal_component_3	0.290446	0.127491	1.33702	0.0227165	logistic	158933	298	158635	1	0.0841392	0	`750.22` ~ `rs35705950` + `sex` + `age` + `principal_component_1` + `principal_component_2` + `principal_component_3`	(Intercept) + rs35705950 + sexM + age + principal_component_1 + principal_component_2 + principal_component_3		Congenital anomaly of gallbladder, bile ducts, liver, pancreas	congenital anomalies
512	rs35705950	sex,age,principal_component_1,principal_component_2,principal_component_3	0.0314432	0.0138164	1.03194	0.0228587	logistic	150197	59675	90522	1	0.0840696	0	`512` ~ `rs35705950` + `sex` + `age` + `principal_component_1` + `principal_component_2` + `principal_component_3`	(Intercept) + rs35705950 + sexM + age + principal_component_1 + principal_component_2 + principal_component_3		Other symptoms of respiratory system	respiratory
242.1	rs35705950	sex,age,principal_component_1,principal_component_2,principal_component_3	-0.183556	0.0812425	0.832305	0.023861	logistic	129581	1215	128366	1	0.0816169	0	`242.1` ~ `rs35705950` + `sex` + `age` + `principal_component_1` + `principal_component_2` + `principal_component_3`	(Intercept) + rs35705950 + sexM + age + principal_component_1 + principal_component_2 + principal_component_3		Graves' disease	endocrine/metabolic
198.2	rs35705950	sex,age,principal_component_1,principal_component_2,principal_component_3	-0.211331	0.0942208	0.809506	0.0249014	logistic	149295	792	148503	1	0.0831709	0	`198.2` ~ `rs35705950` + `sex` + `age` + `principal_component_1` + `principal_component_2` + `principal_component_3`	(Intercept) + rs35705950 + sexM + age + principal_component_1 + principal_component_2 + principal_component_3		Secondary malignancy of respiratory organs	neoplasms
315	rs35705950	sex,age,principal_component_1,principal_component_2,principal_component_3	0.14922	0.0666013	1.16093	0.025059	logistic	156967	1473	155494	1	0.0837756	0	`315` ~ `rs35705950` + `sex` + `age` + `principal_component_1` + `principal_component_2` + `principal_component_3`	(Intercept) + rs35705950 + sexM + age + principal_component_1 + principal_component_2 + principal_component_3		Developmental delays and disorders	mental disorders
367	rs35705950	sex,age,principal_component_1,principal_component_2,principal_component_3	-0.0422781	0.0189165	0.958603	0.0254182	logistic	159403	21342	138061	1	0.0843679	0	`367` ~ `rs35705950` + `sex` + `age` + `principal_component_1` + `principal_component_2` + `principal_component_3`	(Intercept) + rs35705950 + sexM + age + principal_component_1 + principal_component_2 + principal_component_3		Disorders of refraction and accommodation; blindness and low vision	sense organs
117.1	rs35705950	sex,age,principal_component_1,principal_component_2,principal_component_3	0.428606	0.192359	1.53512	0.0258703	logistic	132003	108	131895	1	0.0847026	0	`117.1` ~ `rs35705950` + `sex` + `age` + `principal_component_1` + `principal_component_2` + `principal_component_3`	(Intercept) + rs35705950 + sexM + age + principal_component_1 + principal_component_2 + principal_component_3		Histoplasmosis	infectious diseases
592.11	rs35705950	sex,age,principal_component_1,principal_component_2,principal_component_3	0.0787318	0.0354543	1.08191	0.0263743	logistic	125571	4996	120575	1	0.0835304	0	`592.11` ~ `rs35705950` + `sex` + `age` + `principal_component_1` + `principal_component_2` + `principal_component_3`	(Intercept) + rs35705950 + sexM + age + principal_component_1 + principal_component_2 + principal_component_3		Acute cystitis	genitourinary
722.7	rs35705950	sex,age,principal_component_1,principal_component_2,principal_component_3	-0.22464	0.101287	0.798804	0.0265646	logistic	121080	783	120297	1	0.0823629	0	`722.7` ~ `rs35705950` + `sex` + `age` + `principal_component_1` + `principal_component_2` + `principal_component_3`	(Intercept) + rs35705950 + sexM + age + principal_component_1 + principal_component_2 + principal_component_3		Intervertebral disc disorder with myelopathy	musculoskeletal
41.1	rs35705950	sex,age,principal_component_1,principal_component_2,principal_component_3	0.121608	0.0549484	1.12931	0.0268882	logistic	142850	1952	140898	1	0.0849142	0	`041.1` ~ `rs35705950` + `sex` + `age` + `principal_component_1` + `principal_component_2` + `principal_component_3`	(Intercept) + rs35705950 + sexM + age + principal_component_1 + principal_component_2 + principal_component_3		Staphylococcus infections	infectious diseases
704.1	rs35705950	sex,age,principal_component_1,principal_component_2,principal_component_3	0.077455	0.035294	1.08053	0.0281948	logistic	145448	5344	140104	1	0.0836931	0	`704.1` ~ `rs35705950` + `sex` + `age` + `principal_component_1` + `principal_component_2` + `principal_component_3`	(Intercept) + rs35705950 + sexM + age + principal_component_1 + principal_component_2 + principal_component_3		Alopecia	dermatologic
626.21	rs35705950	sex,age,principal_component_1,principal_component_2,principal_component_3	-0.91305	0.417387	0.401299	0.0287034	logistic	122493	80	122413	1	0.0838252	0	`626.21` ~ `rs35705950` + `sex` + `age` + `principal_component_1` + `principal_component_2` + `principal_component_3`	(Intercept) + rs35705950 + sexM + age + principal_component_1 + principal_component_2 + principal_component_3		Mittelschmerz	genitourinary
415	rs35705950	sex,age,principal_component_1,principal_component_2,principal_component_3	0.0771817	0.0353157	1.08024	0.0288536	logistic	156356	5214	151142	1	0.0842692	0	`415` ~ `rs35705950` + `sex` + `age` + `principal_component_1` + `principal_component_2` + `principal_component_3`	(Intercept) + rs35705950 + sexM + age + principal_component_1 + principal_component_2 + principal_component_3		Pulmonary heart disease	circulatory system
458.1	rs35705950	sex,age,principal_component_1,principal_component_2,principal_component_3	0.103328	0.0473705	1.10886	0.0291627	logistic	151025	2483	148542	1	0.0842344	0	`458.1` ~ `rs35705950` + `sex` + `age` + `principal_component_1` + `principal_component_2` + `principal_component_3`	(Intercept) + rs35705950 + sexM + age + principal_component_1 + principal_component_2 + principal_component_3		Orthostatic hypotension	circulatory system
198.1	rs35705950	sex,age,principal_component_1,principal_component_2,principal_component_3	-0.129351	0.0595346	0.878666	0.0298031	logistic	150360	1857	148503	1	0.0832203	0	`198.1` ~ `rs35705950` + `sex` + `age` + `principal_component_1` + `principal_component_2` + `principal_component_3`	(Intercept) + rs35705950 + sexM + age + principal_component_1 + principal_component_2 + principal_component_3		Secondary malignancy of lymph nodes	neoplasms
153.3	rs35705950	sex,age,principal_component_1,principal_component_2,principal_component_3	-0.189061	0.0872652	0.827736	0.0302718	logistic	135424	1031	134393	1	0.0823008	0	`153.3` ~ `rs35705950` + `sex` + `age` + `principal_component_1` + `principal_component_2` + `principal_component_3`	(Intercept) + rs35705950 + sexM + age + principal_component_1 + principal_component_2 + principal_component_3		Malignant neoplasm of rectum, rectosigmoid junction, and anus	neoplasms
287.2	rs35705950	sex,age,principal_component_1,principal_component_2,principal_component_3	-0.984207	0.456543	0.373736	0.0311009	logistic	148515	70	148445	1	0.0834528	0	`287.2` ~ `rs35705950` + `sex` + `age` + `principal_component_1` + `principal_component_2` + `principal_component_3`	(Intercept) + rs35705950 + sexM + age + principal_component_1 + principal_component_2 + principal_component_3		Allergic purpura	hematopoietic
704	rs35705950	sex,age,principal_component_1,principal_component_2,principal_component_3	0.0557932	0.0258988	1.05738	0.0312182	logistic	150059	9955	140104	1	0.083987	0	`704` ~ `rs35705950` + `sex` + `age` + `principal_component_1` + `principal_component_2` + `principal_component_3`	(Intercept) + rs35705950 + sexM + age + principal_component_1 + principal_component_2 + principal_component_3		Diseases of hair and hair follicles	dermatologic
571.6	rs35705950	sex,age,principal_component_1,principal_component_2,principal_component_3	0.311027	0.144918	1.36483	0.0318547	logistic	137142	241	136901	1	0.0839969	0	`571.6` ~ `rs35705950` + `sex` + `age` + `principal_component_1` + `principal_component_2` + `principal_component_3`	(Intercept) + rs35705950 + sexM + age + principal_component_1 + principal_component_2 + principal_component_3		Primary biliary cirrhosis	digestive
285.8	rs35705950	sex,age,principal_component_1,principal_component_2,principal_component_3	0.348149	0.162641	1.41644	0.0323061	logistic	118970	157	118813	1	0.0856476	0	`285.8` ~ `rs35705950` + `sex` + `age` + `principal_component_1` + `principal_component_2` + `principal_component_3`	(Intercept) + rs35705950 + sexM + age + principal_component_1 + principal_component_2 + principal_component_3		Hemoglobinuria	hematopoietic
340	rs35705950	sex,age,principal_component_1,principal_component_2,principal_component_3	-0.044392	0.0207572	0.956579	0.0324652	logistic	143820	17386	126434	1	0.0849047	0	`340` ~ `rs35705950` + `sex` + `age` + `principal_component_1` + `principal_component_2` + `principal_component_3`	(Intercept) + rs35705950 + sexM + age + principal_component_1 + principal_component_2 + principal_component_3		Migraine	neurological
386	rs35705950	sex,age,principal_component_1,principal_component_2,principal_component_3	0.0709222	0.0332477	1.0735	0.0329127	logistic	133647	5478	128169	1	0.0835372	0	`386` ~ `rs35705950` + `sex` + `age` + `principal_component_1` + `principal_component_2` + `principal_component_3`	(Intercept) + rs35705950 + sexM + age + principal_component_1 + principal_component_2 + principal_component_3		Vertiginous syndromes and other disorders of vestibular system	sense organs
361.2	rs35705950	sex,age,principal_component_1,principal_component_2,principal_component_3	-0.492125	0.231417	0.611326	0.0334558	logistic	139258	179	139079	1	0.084146	0	`361.2` ~ `rs35705950` + `sex` + `age` + `principal_component_1` + `principal_component_2` + `principal_component_3`	(Intercept) + rs35705950 + sexM + age + principal_component_1 + principal_component_2 + principal_component_3		Retinoschisis and retinal cysts	sense organs
313.2	rs35705950	sex,age,principal_component_1,principal_component_2,principal_component_3	-0.44872	0.211634	0.638445	0.0339837	logistic	155692	198	155494	1	0.0837134	0	`313.2` ~ `rs35705950` + `sex` + `age` + `principal_component_1` + `principal_component_2` + `principal_component_3`	(Intercept) + rs35705950 + sexM + age + principal_component_1 + principal_component_2 + principal_component_3		Tics and stuttering	mental disorders
81.1	rs35705950	sex,age,principal_component_1,principal_component_2,principal_component_3	0.579987	0.273979	1.78601	0.0342682	logistic	162487	53	162434	1	0.0841637	0	`081.1` ~ `rs35705950` + `sex` + `age` + `principal_component_1` + `principal_component_2` + `principal_component_3`	(Intercept) + rs35705950 + sexM + age + principal_component_1 + principal_component_2 + principal_component_3		Graft-versus-host disease	infectious diseases
352	rs35705950	sex,age,principal_component_1,principal_component_2,principal_component_3	0.101095	0.0479282	1.10638	0.0349193	logistic	137839	2618	135221	1	0.0835649	0	`352` ~ `rs35705950` + `sex` + `age` + `principal_component_1` + `principal_component_2` + `principal_component_3`	(Intercept) + rs35705950 + sexM + age + principal_component_1 + principal_component_2 + principal_component_3		Disorders of other cranial nerves	neurological
790.1	rs35705950	sex,age,principal_component_1,principal_component_2,principal_component_3	0.178514	0.0848419	1.19544	0.0353714	logistic	136226	771	135455	1	0.0831082	0	`790.1` ~ `rs35705950` + `sex` + `age` + `principal_component_1` + `principal_component_2` + `principal_component_3`	(Intercept) + rs35705950 + sexM + age + principal_component_1 + principal_component_2 + principal_component_3		Elevated sedimentation rate	symptoms
428.3	rs35705950	sex,age,principal_component_1,principal_component_2,principal_component_3	0.0769007	0.0365964	1.07993	0.0356128	logistic	145627	5358	140269	1	0.0835491	0	`428.3` ~ `rs35705950` + `sex` + `age` + `principal_component_1` + `principal_component_2` + `principal_component_3`	(Intercept) + rs35705950 + sexM + age + principal_component_1 + principal_component_2 + principal_component_3		Heart failure with reduced EF [Systolic or combined heart failure]	circulatory system
516	rs35705950	sex,age,principal_component_1,principal_component_2,principal_component_3	0.134599	0.0643626	1.14408	0.0365042	logistic	163835	1511	162324	1	0.0842586	0	`516` ~ `rs35705950` + `sex` + `age` + `principal_component_1` + `principal_component_2` + `principal_component_3`	(Intercept) + rs35705950 + sexM + age + principal_component_1 + principal_component_2 + principal_component_3		Abnormal sputum	respiratory
370.31	rs35705950	sex,age,principal_component_1,principal_component_2,principal_component_3	0.170441	0.0815418	1.18583	0.036597	logistic	133110	906	132204	1	0.0834122	0	`370.31` ~ `rs35705950` + `sex` + `age` + `principal_component_1` + `principal_component_2` + `principal_component_3`	(Intercept) + rs35705950 + sexM + age + principal_component_1 + principal_component_2 + principal_component_3		Keratoconjunctivitis sicca	sense organs
366.1	rs35705950	sex,age,principal_component_1,principal_component_2,principal_component_3	-0.2714	0.129854	0.762311	0.0366135	logistic	138608	428	138180	1	0.0834656	0	`366.1` ~ `rs35705950` + `sex` + `age` + `principal_component_1` + `principal_component_2` + `principal_component_3`	(Intercept) + rs35705950 + sexM + age + principal_component_1 + principal_component_2 + principal_component_3		Nonsenile Cataract	sense organs
716.2	rs35705950	sex,age,principal_component_1,principal_component_2,principal_component_3	-0.460834	0.220806	0.630757	0.0368831	logistic	139190	184	139006	1	0.0834579	0	`716.2` ~ `rs35705950` + `sex` + `age` + `principal_component_1` + `principal_component_2` + `principal_component_3`	(Intercept) + rs35705950 + sexM + age + principal_component_1 + principal_component_2 + principal_component_3		Unspecified monoarthritis	musculoskeletal
735.23	rs35705950	sex,age,principal_component_1,principal_component_2,principal_component_3	-0.158662	0.0761429	0.853285	0.0371836	logistic	137397	1179	136218	1	0.0830258	0	`735.23` ~ `rs35705950` + `sex` + `age` + `principal_component_1` + `principal_component_2` + `principal_component_3`	(Intercept) + rs35705950 + sexM + age + principal_component_1 + principal_component_2 + principal_component_3		Hallux rigidus	musculoskeletal
269	rs35705950	sex,age,principal_component_1,principal_component_2,principal_component_3	0.0844725	0.040588	1.08814	0.0374141	logistic	158395	4213	154182	1	0.0840936	0	`269` ~ `rs35705950` + `sex` + `age` + `principal_component_1` + `principal_component_2` + `principal_component_3`	(Intercept) + rs35705950 + sexM + age + principal_component_1 + principal_component_2 + principal_component_3		Proteinuria	endocrine/metabolic
415.21	rs35705950	sex,age,principal_component_1,principal_component_2,principal_component_3	0.216656	0.104537	1.24192	0.0382158	logistic	151701	559	151142	1	0.0841029	0	`415.21` ~ `rs35705950` + `sex` + `age` + `principal_component_1` + `principal_component_2` + `principal_component_3`	(Intercept) + rs35705950 + sexM + age + principal_component_1 + principal_component_2 + principal_component_3		Primary pulmonary hypertension	circulatory system
429.9	rs35705950	sex,age,principal_component_1,principal_component_2,principal_component_3	0.264682	0.128261	1.30302	0.0390536	logistic	140572	303	140269	1	0.0836191	0	`429.9` ~ `rs35705950` + `sex` + `age` + `principal_component_1` + `principal_component_2` + `principal_component_3`	(Intercept) + rs35705950 + sexM + age + principal_component_1 + principal_component_2 + principal_component_3		Cardiac complications, not elsewhere classified	circulatory system
426.25	rs35705950	sex,age,principal_component_1,principal_component_2,principal_component_3	0.328424	0.159402	1.38878	0.0393656	logistic	108206	175	108031	1	0.0819178	0	`426.25` ~ `rs35705950` + `sex` + `age` + `principal_component_1` + `principal_component_2` + `principal_component_3`	(Intercept) + rs35705950 + sexM + age + principal_component_1 + principal_component_2 + principal_component_3		Other heart block	circulatory system
416	rs35705950	sex,age,principal_component_1,principal_component_2,principal_component_3	0.0792264	0.038454	1.08245	0.0393709	logistic	155880	4738	151142	1	0.084055	0	`416` ~ `rs35705950` + `sex` + `age` + `principal_component_1` + `principal_component_2` + `principal_component_3`	(Intercept) + rs35705950 + sexM + age + principal_component_1 + principal_component_2 + principal_component_3		Cardiomegaly	circulatory system
90.3	rs35705950	sex,age,principal_component_1,principal_component_2,principal_component_3	-0.792042	0.385724	0.452919	0.0400348	logistic	161852	147	161705	1	0.0847873	0	`090.3` ~ `rs35705950` + `sex` + `age` + `principal_component_1` + `principal_component_2` + `principal_component_3`	(Intercept) + rs35705950 + sexM + age + principal_component_1 + principal_component_2 + principal_component_3		Venereal diseases due to Chlamydia trachomatis	infectious diseases
81.12	rs35705950	sex,age,principal_component_1,principal_component_2,principal_component_3	0.808554	0.393851	2.24466	0.0400778	logistic	162458	24	162434	1	0.0841541	0	`081.12` ~ `rs35705950` + `sex` + `age` + `principal_component_1` + `principal_component_2` + `principal_component_3`	(Intercept) + rs35705950 + sexM + age + principal_component_1 + principal_component_2 + principal_component_3		Chronic graft-versus-host disease	infectious diseases
536.8	rs35705950	sex,age,principal_component_1,principal_component_2,principal_component_3	0.0909317	0.0444406	1.09519	0.0407425	logistic	142511	3287	139224	1	0.0841409	0	`536.8` ~ `rs35705950` + `sex` + `age` + `principal_component_1` + `principal_component_2` + `principal_component_3`	(Intercept) + rs35705950 + sexM + age + principal_component_1 + principal_component_2 + principal_component_3		Dyspepsia and other specified disorders of function of stomach	digestive
613	rs35705950	sex,age,principal_component_1,principal_component_2,principal_component_3	-0.0510748	0.0250876	0.950208	0.0417649	logistic	158715	12455	146260	1	0.0841508	0	`613` ~ `rs35705950` + `sex` + `age` + `principal_component_1` + `principal_component_2` + `principal_component_3`	(Intercept) + rs35705950 + sexM + age + principal_component_1 + principal_component_2 + principal_component_3		Other nonmalignant breast conditions	genitourinary
79	rs35705950	sex,age,principal_component_1,principal_component_2,principal_component_3	0.0516876	0.02541	1.05305	0.0419376	logistic	130554	11182	119372	1	0.0839078	0	`079` ~ `rs35705950` + `sex` + `age` + `principal_component_1` + `principal_component_2` + `principal_component_3`	(Intercept) + rs35705950 + sexM + age + principal_component_1 + principal_component_2 + principal_component_3		Viral infection	infectious diseases
709.4	rs35705950	sex,age,principal_component_1,principal_component_2,principal_component_3	0.448984	0.220932	1.56672	0.0421309	logistic	125462	107	125355	1	0.0816941	0	`709.4` ~ `rs35705950` + `sex` + `age` + `principal_component_1` + `principal_component_2` + `principal_component_3`	(Intercept) + rs35705950 + sexM + age + principal_component_1 + principal_component_2 + principal_component_3		Polymyositis	dermatologic
728.1	rs35705950	sex,age,principal_component_1,principal_component_2,principal_component_3	0.384931	0.19093	1.46951	0.0437916	logistic	104342	137	104205	1	0.0812377	0	`728.1` ~ `rs35705950` + `sex` + `age` + `principal_component_1` + `principal_component_2` + `principal_component_3`	(Intercept) + rs35705950 + sexM + age + principal_component_1 + principal_component_2 + principal_component_3		Muscular calcification and ossification	musculoskeletal
770	rs35705950	sex,age,principal_component_1,principal_component_2,principal_component_3	0.0460252	0.0228315	1.0471	0.0438138	logistic	158509	13113	145396	1	0.0842129	0	`770` ~ `rs35705950` + `sex` + `age` + `principal_component_1` + `principal_component_2` + `principal_component_3`	(Intercept) + rs35705950 + sexM + age + principal_component_1 + principal_component_2 + principal_component_3		Myalgia and myositis unspecified	symptoms
709	rs35705950	sex,age,principal_component_1,principal_component_2,principal_component_3	0.0870903	0.0434568	1.091	0.0450633	logistic	128611	3256	125355	1	0.0820264	0	`709` ~ `rs35705950` + `sex` + `age` + `principal_component_1` + `principal_component_2` + `principal_component_3`	(Intercept) + rs35705950 + sexM + age + principal_component_1 + principal_component_2 + principal_component_3		Diffuse diseases of connective tissue	dermatologic
276.14	rs35705950	sex,age,principal_component_1,principal_component_2,principal_component_3	-0.0575118	0.0288349	0.944111	0.0460951	logistic	138819	9093	129726	1	0.083933	0	`276.14` ~ `rs35705950` + `sex` + `age` + `principal_component_1` + `principal_component_2` + `principal_component_3`	(Intercept) + rs35705950 + sexM + age + principal_component_1 + principal_component_2 + principal_component_3		Hypopotassemia	endocrine/metabolic
425.11	rs35705950	sex,age,principal_component_1,principal_component_2,principal_component_3	0.274018	0.137414	1.31524	0.0461399	logistic	155090	268	154822	1	0.0839964	0	`425.11` ~ `rs35705950` + `sex` + `age` + `principal_component_1` + `principal_component_2` + `principal_component_3`	(Intercept) + rs35705950 + sexM + age + principal_component_1 + principal_component_2 + principal_component_3		Hypertrophic obstructive cardiomyopathy	circulatory system
362.31	rs35705950	sex,age,principal_component_1,principal_component_2,principal_component_3	-0.292886	0.147706	0.746107	0.047379	logistic	138318	352	137966	1	0.0841648	0	`362.31` ~ `rs35705950` + `sex` + `age` + `principal_component_1` + `principal_component_2` + `principal_component_3`	(Intercept) + rs35705950 + sexM + age + principal_component_1 + principal_component_2 + principal_component_3		Separation of retinal layers	sense organs
395	rs35705950	sex,age,principal_component_1,principal_component_2,principal_component_3	0.0484771	0.024485	1.04967	0.0477181	logistic	154257	11011	143246	1	0.0840513	0	`395` ~ `rs35705950` + `sex` + `age` + `principal_component_1` + `principal_component_2` + `principal_component_3`	(Intercept) + rs35705950 + sexM + age + principal_component_1 + principal_component_2 + principal_component_3		Heart valve disorders	circulatory system
429.1	rs35705950	sex,age,principal_component_1,principal_component_2,principal_component_3	0.223385	0.112943	1.2503	0.0479454	logistic	140690	421	140269	1	0.08362	0	`429.1` ~ `rs35705950` + `sex` + `age` + `principal_component_1` + `principal_component_2` + `principal_component_3`	(Intercept) + rs35705950 + sexM + age + principal_component_1 + principal_component_2 + principal_component_3		Heart transplant/surgery	circulatory system
185	rs35705950	sex,age,principal_component_1,principal_component_2,principal_component_3	-0.0927175	0.0469341	0.911451	0.0482133	logistic	149000	3718	145282	1	0.0832584	0	`185` ~ `rs35705950` + `sex` + `age` + `principal_component_1` + `principal_component_2` + `principal_component_3`	(Intercept) + rs35705950 + sexM + age + principal_component_1 + principal_component_2 + principal_component_3		Cancer of prostate	neoplasms
198	rs35705950	sex,age,principal_component_1,principal_component_2,principal_component_3	-0.0806491	0.0409217	0.922517	0.0487453	logistic	152407	3904	148503	1	0.0833197	0	`198` ~ `rs35705950` + `sex` + `age` + `principal_component_1` + `principal_component_2` + `principal_component_3`	(Intercept) + rs35705950 + sexM + age + principal_component_1 + principal_component_2 + principal_component_3		Secondary malignant neoplasm	neoplasms
255.3	rs35705950	sex,age,principal_component_1,principal_component_2,principal_component_3	-0.822059	0.418551	0.439526	0.0495234	logistic	145735	68	145667	1	0.0836004	0	`255.3` ~ `rs35705950` + `sex` + `age` + `principal_component_1` + `principal_component_2` + `principal_component_3`	(Intercept) + rs35705950 + sexM + age + principal_component_1 + principal_component_2 + principal_component_3		Adrenogenital disorders	endocrine/metabolic
740.12	rs35705950	sex,age,principal_component_1,principal_component_2,principal_component_3	0.110759	0.056398	1.11713	0.0495435	logistic	115357	1812	113545	1	0.0823617	0	`740.12` ~ `rs35705950` + `sex` + `age` + `principal_component_1` + `principal_component_2` + `principal_component_3`	(Intercept) + rs35705950 + sexM + age + principal_component_1 + principal_component_2 + principal_component_3		Osteoarthrosis, localized, secondary	musculoskeletal
378.2	rs35705950	sex,age,principal_component_1,principal_component_2,principal_component_3	0.248158	0.126363	1.28166	0.0495481	logistic	133001	326	132675	1	0.0835896	0	`378.2` ~ `rs35705950` + `sex` + `age` + `principal_component_1` + `principal_component_2` + `principal_component_3`	(Intercept) + rs35705950 + sexM + age + principal_component_1 + principal_component_2 + principal_component_3		Nystagmus and other irregular eye movements	sense organs
480.3	rs35705950	sex,age,principal_component_1,principal_component_2,principal_component_3	0.2396	0.122028	1.27074	0.0495909	logistic	131865	362	131503	1	0.08343	0	`480.3` ~ `rs35705950` + `sex` + `age` + `principal_component_1` + `principal_component_2` + `principal_component_3`	(Intercept) + rs35705950 + sexM + age + principal_component_1 + principal_component_2 + principal_component_3		Pneumonia due to fungus (mycoses)	respiratory
31	rs35705950	sex,age,principal_component_1,principal_component_2,principal_component_3	0.27899	0.142294	1.32179	0.0499188	logistic	141134	236	140898	1	0.0848024	0	`031` ~ `rs35705950` + `sex` + `age` + `principal_component_1` + `principal_component_2` + `principal_component_3`	(Intercept) + rs35705950 + sexM + age + principal_component_1 + principal_component_2 + principal_component_3		Diseases due to other mycobacteria	infectious diseases
411.9	rs35705950	sex,age,principal_component_1,principal_component_2,principal_component_3	0.196129	0.100343	1.21668	0.0506309	logistic	136134	603	135531	1	0.0830028	0	`411.9` ~ `rs35705950` + `sex` + `age` + `principal_component_1` + `principal_component_2` + `principal_component_3`	(Intercept) + rs35705950 + sexM + age + principal_component_1 + principal_component_2 + principal_component_3		Other acute and subacute forms of ischemic heart disease	circulatory system
446.4	rs35705950	sex,age,principal_component_1,principal_component_2,principal_component_3	0.346433	0.177385	1.41401	0.0508192	logistic	141337	138	141199	1	0.0830886	0	`446.4` ~ `rs35705950` + `sex` + `age` + `principal_component_1` + `principal_component_2` + `principal_component_3`	(Intercept) + rs35705950 + sexM + age + principal_component_1 + principal_component_2 + principal_component_3		Wegener's granulomatosis	circulatory system
375	rs35705950	sex,age,principal_component_1,principal_component_2,principal_component_3	0.160105	0.0819934	1.17363	0.0508607	logistic	133509	834	132675	1	0.0836423	0	`375` ~ `rs35705950` + `sex` + `age` + `principal_component_1` + `principal_component_2` + `principal_component_3`	(Intercept) + rs35705950 + sexM + age + principal_component_1 + principal_component_2 + principal_component_3		Disorders of lacrimal system	sense organs
279.2	rs35705950	sex,age,principal_component_1,principal_component_2,principal_component_3	0.215858	0.111439	1.24093	0.0527452	logistic	157633	410	157223	1	0.083577	0	`279.2` ~ `rs35705950` + `sex` + `age` + `principal_component_1` + `principal_component_2` + `principal_component_3`	(Intercept) + rs35705950 + sexM + age + principal_component_1 + principal_component_2 + principal_component_3		Autoimmune disease NEC	endocrine/metabolic
286.7	rs35705950	sex,age,principal_component_1,principal_component_2,principal_component_3	0.112279	0.0581624	1.11882	0.0535529	logistic	150132	1687	148445	1	0.083663	0	`286.7` ~ `rs35705950` + `sex` + `age` + `principal_component_1` + `principal_component_2` + `principal_component_3`	(Intercept) + rs35705950 + sexM + age + principal_component_1 + principal_component_2 + principal_component_3		Other and unspecified coagulation defects	hematopoietic
315.2	rs35705950	sex,age,principal_component_1,principal_component_2,principal_component_3	0.265026	0.13731	1.30346	0.0535906	logistic	155770	276	155494	1	0.0837902	0	`315.2` ~ `rs35705950` + `sex` + `age` + `principal_component_1` + `principal_component_2` + `principal_component_3`	(Intercept) + rs35705950 + sexM + age + principal_component_1 + principal_component_2 + principal_component_3		Speech and language disorder	mental disorders
305.21	rs35705950	sex,age,principal_component_1,principal_component_2,principal_component_3	0.321652	0.166782	1.3794	0.0537837	logistic	87885	155	87730	1	0.082278	0	`305.21` ~ `rs35705950` + `sex` + `age` + `principal_component_1` + `principal_component_2` + `principal_component_3`	(Intercept) + rs35705950 + sexM + age + principal_component_1 + principal_component_2 + principal_component_3		Anorexia nervosa	mental disorders
615	rs35705950	sex,age,principal_component_1,principal_component_2,principal_component_3	0.0985526	0.0511986	1.10357	0.0542408	logistic	146689	2312	144377	1	0.085245	0	`615` ~ `rs35705950` + `sex` + `age` + `principal_component_1` + `principal_component_2` + `principal_component_3`	(Intercept) + rs35705950 + sexM + age + principal_component_1 + principal_component_2 + principal_component_3		Endometriosis	genitourinary
620	rs35705950	sex,age,principal_component_1,principal_component_2,principal_component_3	-0.390079	0.203104	0.677003	0.0547831	logistic	157661	236	157425	1	0.0840791	0	`620` ~ `rs35705950` + `sex` + `age` + `principal_component_1` + `principal_component_2` + `principal_component_3`	(Intercept) + rs35705950 + sexM + age + principal_component_1 + principal_component_2 + principal_component_3		Dysplasia of female genital organs	genitourinary
145.2	rs35705950	sex,age,principal_component_1,principal_component_2,principal_component_3	-0.359489	0.187181	0.698033	0.05479	logistic	163499	213	163286	1	0.0841779	0	`145.2` ~ `rs35705950` + `sex` + `age` + `principal_component_1` + `principal_component_2` + `principal_component_3`	(Intercept) + rs35705950 + sexM + age + principal_component_1 + principal_component_2 + principal_component_3		Cancer of tongue	neoplasms
473.1	rs35705950	sex,age,principal_component_1,principal_component_2,principal_component_3	0.190917	0.0994866	1.21036	0.0549817	logistic	104984	582	104402	1	0.0813172	0	`473.1` ~ `rs35705950` + `sex` + `age` + `principal_component_1` + `principal_component_2` + `principal_component_3`	(Intercept) + rs35705950 + sexM + age + principal_component_1 + principal_component_2 + principal_component_3		Chronic laryngitis	respiratory
428.4	rs35705950	sex,age,principal_component_1,principal_component_2,principal_component_3	0.0695784	0.0362908	1.07206	0.0552069	logistic	145524	5255	140269	1	0.0836769	0	`428.4` ~ `rs35705950` + `sex` + `age` + `principal_component_1` + `principal_component_2` + `principal_component_3`	(Intercept) + rs35705950 + sexM + age + principal_component_1 + principal_component_2 + principal_component_3		Heart failure with preserved EF [Diastolic heart failure]	circulatory system
194	rs35705950	sex,age,principal_component_1,principal_component_2,principal_component_3	-0.548668	0.286263	0.577719	0.0552813	logistic	160632	118	160514	1	0.0841457	0	`194` ~ `rs35705950` + `sex` + `age` + `principal_component_1` + `principal_component_2` + `principal_component_3`	(Intercept) + rs35705950 + sexM + age + principal_component_1 + principal_component_2 + principal_component_3		Cancer of other endocrine glands	neoplasms
443.1	rs35705950	sex,age,principal_component_1,principal_component_2,principal_component_3	0.100488	0.0525648	1.10571	0.0559159	logistic	143079	1880	141199	1	0.0834085	0	`443.1` ~ `rs35705950` + `sex` + `age` + `principal_component_1` + `principal_component_2` + `principal_component_3`	(Intercept) + rs35705950 + sexM + age + principal_component_1 + principal_component_2 + principal_component_3		Raynaud's syndrome	circulatory system
689	rs35705950	sex,age,principal_component_1,principal_component_2,principal_component_3	0.0435148	0.0227737	1.04448	0.0560364	logistic	155687	12222	143465	1	0.0837899	0	`689` ~ `rs35705950` + `sex` + `age` + `principal_component_1` + `principal_component_2` + `principal_component_3`	(Intercept) + rs35705950 + sexM + age + principal_component_1 + principal_component_2 + principal_component_3		Disorder of skin and subcutaneous tissue NOS	dermatologic
411.4	rs35705950	sex,age,principal_component_1,principal_component_2,principal_component_3	0.0407557	0.0214004	1.0416	0.0568529	logistic	153004	17473	135531	1	0.0842821	0	`411.4` ~ `rs35705950` + `sex` + `age` + `principal_component_1` + `principal_component_2` + `principal_component_3`	(Intercept) + rs35705950 + sexM + age + principal_component_1 + principal_component_2 + principal_component_3		Coronary atherosclerosis	circulatory system
458.2	rs35705950	sex,age,principal_component_1,principal_component_2,principal_component_3	0.204348	0.108221	1.22672	0.0589927	logistic	148998	456	148542	1	0.0839743	0	`458.2` ~ `rs35705950` + `sex` + `age` + `principal_component_1` + `principal_component_2` + `principal_component_3`	(Intercept) + rs35705950 + sexM + age + principal_component_1 + principal_component_2 + principal_component_3		Iatrogenic hypotension	circulatory system
447.1	rs35705950	sex,age,principal_component_1,principal_component_2,principal_component_3	0.179232	0.0952056	1.1963	0.0597569	logistic	141900	701	141199	1	0.0830726	0	`447.1` ~ `rs35705950` + `sex` + `age` + `principal_component_1` + `principal_component_2` + `principal_component_3`	(Intercept) + rs35705950 + sexM + age + principal_component_1 + principal_component_2 + principal_component_3		Stricture of artery	circulatory system
521.2	rs35705950	sex,age,principal_component_1,principal_component_2,principal_component_3	-0.316592	0.168934	0.728628	0.060923	logistic	142928	289	142639	1	0.0853612	0	`521.2` ~ `rs35705950` + `sex` + `age` + `principal_component_1` + `principal_component_2` + `principal_component_3`	(Intercept) + rs35705950 + sexM + age + principal_component_1 + principal_component_2 + principal_component_3		Dental abrasion, erosion and attrition	digestive
495.11	rs35705950	sex,age,principal_component_1,principal_component_2,principal_component_3	0.332693	0.178323	1.39472	0.0620856	logistic	118590	213	118377	1	0.0830045	0	`495.11` ~ `rs35705950` + `sex` + `age` + `principal_component_1` + `principal_component_2` + `principal_component_3`	(Intercept) + rs35705950 + sexM + age + principal_component_1 + principal_component_2 + principal_component_3		Chronic obstructive asthma with exacerbation	respiratory
220	rs35705950	sex,age,principal_component_1,principal_component_2,principal_component_3	-0.212466	0.114784	0.808588	0.0641688	logistic	137532	594	136938	1	0.083726	0	`220` ~ `rs35705950` + `sex` + `age` + `principal_component_1` + `principal_component_2` + `principal_component_3`	(Intercept) + rs35705950 + sexM + age + principal_component_1 + principal_component_2 + principal_component_3		Benign neoplasm of ovary	neoplasms
594.2	rs35705950	sex,age,principal_component_1,principal_component_2,principal_component_3	0.192288	0.104301	1.21202	0.0652429	logistic	151189	447	150742	1	0.0837495	0	`594.2` ~ `rs35705950` + `sex` + `age` + `principal_component_1` + `principal_component_2` + `principal_component_3`	(Intercept) + rs35705950 + sexM + age + principal_component_1 + principal_component_2 + principal_component_3		Calculus of lower urinary tract	genitourinary
789	rs35705950	sex,age,principal_component_1,principal_component_2,principal_component_3	0.0335364	0.0182101	1.03411	0.0655284	logistic	151539	23674	127865	1	0.0844799	0	`789` ~ `rs35705950` + `sex` + `age` + `principal_component_1` + `principal_component_2` + `principal_component_3`	(Intercept) + rs35705950 + sexM + age + principal_component_1 + principal_component_2 + principal_component_3		Nausea and vomiting	symptoms
859	rs35705950	sex,age,principal_component_1,principal_component_2,principal_component_3	0.147669	0.0803946	1.15913	0.0662401	logistic	156627	915	155712	1	0.0840915	0	`859` ~ `rs35705950` + `sex` + `age` + `principal_component_1` + `principal_component_2` + `principal_component_3`	(Intercept) + rs35705950 + sexM + age + principal_component_1 + principal_component_2 + principal_component_3		Complication due to other implant and internal device	injuries & poisonings
149.1	rs35705950	sex,age,principal_component_1,principal_component_2,principal_component_3	-0.33797	0.18428	0.713217	0.0666538	logistic	163517	231	163286	1	0.0841717	0	`149.1` ~ `rs35705950` + `sex` + `age` + `principal_component_1` + `principal_component_2` + `principal_component_3`	(Intercept) + rs35705950 + sexM + age + principal_component_1 + principal_component_2 + principal_component_3		Cancer of oropharynx	neoplasms
681.2	rs35705950	sex,age,principal_component_1,principal_component_2,principal_component_3	0.110483	0.0606957	1.11682	0.0687173	logistic	132785	1689	131096	1	0.0836314	0	`681.2` ~ `rs35705950` + `sex` + `age` + `principal_component_1` + `principal_component_2` + `principal_component_3`	(Intercept) + rs35705950 + sexM + age + principal_component_1 + principal_component_2 + principal_component_3		Cellulitis and abscess of face/neck	dermatologic
286.9	rs35705950	sex,age,principal_component_1,principal_component_2,principal_component_3	0.109993	0.0604315	1.11627	0.0687405	logistic	150129	1684	148445	1	0.0835781	0	`286.9` ~ `rs35705950` + `sex` + `age` + `principal_component_1` + `principal_component_2` + `principal_component_3`	(Intercept) + rs35705950 + sexM + age + principal_component_1 + principal_component_2 + principal_component_3		Abnormal coagulation profile	hematopoietic
425.1	rs35705950	sex,age,principal_component_1,principal_component_2,principal_component_3	0.0692913	0.0381323	1.07175	0.0691976	logistic	159354	4532	154822	1	0.0840864	0	`425.1` ~ `rs35705950` + `sex` + `age` + `principal_component_1` + `principal_component_2` + `principal_component_3`	(Intercept) + rs35705950 + sexM + age + principal_component_1 + principal_component_2 + principal_component_3		Primary/intrinsic cardiomyopathies	circulatory system
599.6	rs35705950	sex,age,principal_component_1,principal_component_2,principal_component_3	0.263134	0.144849	1.301	0.0692764	logistic	113273	269	113004	1	0.0826057	0	`599.6` ~ `rs35705950` + `sex` + `age` + `principal_component_1` + `principal_component_2` + `principal_component_3`	(Intercept) + rs35705950 + sexM + age + principal_component_1 + principal_component_2 + principal_component_3		Oliguria and anuria	genitourinary
698	rs35705950	sex,age,principal_component_1,principal_component_2,principal_component_3	0.055143	0.0303942	1.05669	0.0696375	logistic	159073	7666	151407	1	0.0842883	0	`698` ~ `rs35705950` + `sex` + `age` + `principal_component_1` + `principal_component_2` + `principal_component_3`	(Intercept) + rs35705950 + sexM + age + principal_component_1 + principal_component_2 + principal_component_3		Pruritus and related conditions	dermatologic
495	rs35705950	sex,age,principal_component_1,principal_component_2,principal_component_3	0.0329652	0.0181711	1.03351	0.0696535	logistic	142775	24398	118377	1	0.0833059	0	`495` ~ `rs35705950` + `sex` + `age` + `principal_component_1` + `principal_component_2` + `principal_component_3`	(Intercept) + rs35705950 + sexM + age + principal_component_1 + principal_component_2 + principal_component_3		Asthma	respiratory
709.6	rs35705950	sex,age,principal_component_1,principal_component_2,principal_component_3	0.242454	0.133769	1.27437	0.0699124	logistic	125674	319	125355	1	0.0817154	0	`709.6` ~ `rs35705950` + `sex` + `age` + `principal_component_1` + `principal_component_2` + `principal_component_3`	(Intercept) + rs35705950 + sexM + age + principal_component_1 + principal_component_2 + principal_component_3		Other specified diffuse diseases of connective tissue	dermatologic
647.3	rs35705950	sex,age,principal_component_1,principal_component_2,principal_component_3	-0.365281	0.202926	0.694001	0.0718489	logistic	161098	262	160836	1	0.0847186	0	`647.3` ~ `rs35705950` + `sex` + `age` + `principal_component_1` + `principal_component_2` + `principal_component_3`	(Intercept) + rs35705950 + sexM + age + principal_component_1 + principal_component_2 + principal_component_3		Major puerperal infection	pregnancy complications
558	rs35705950	sex,age,principal_component_1,principal_component_2,principal_component_3	0.0495719	0.0275424	1.05082	0.0718858	logistic	113730	8758	104972	1	0.0820364	0	`558` ~ `rs35705950` + `sex` + `age` + `principal_component_1` + `principal_component_2` + `principal_component_3`	(Intercept) + rs35705950 + sexM + age + principal_component_1 + principal_component_2 + principal_component_3		Noninfectious gastroenteritis	digestive
625.1	rs35705950	sex,age,principal_component_1,principal_component_2,principal_component_3	0.137678	0.0766991	1.14761	0.0726472	logistic	145503	931	144572	1	0.0843625	0	`625.1` ~ `rs35705950` + `sex` + `age` + `principal_component_1` + `principal_component_2` + `principal_component_3`	(Intercept) + rs35705950 + sexM + age + principal_component_1 + principal_component_2 + principal_component_3		Dyspareunia	genitourinary
411	rs35705950	sex,age,principal_component_1,principal_component_2,principal_component_3	0.0352014	0.0196452	1.03583	0.0731555	logistic	157031	21500	135531	1	0.0841713	0	`411` ~ `rs35705950` + `sex` + `age` + `principal_component_1` + `principal_component_2` + `principal_component_3`	(Intercept) + rs35705950 + sexM + age + principal_component_1 + principal_component_2 + principal_component_3		Ischemic Heart Disease	circulatory system
614.32	rs35705950	sex,age,principal_component_1,principal_component_2,principal_component_3	-0.301228	0.16831	0.739909	0.0734993	logistic	144717	340	144377	1	0.0850142	0	`614.32` ~ `rs35705950` + `sex` + `age` + `principal_component_1` + `principal_component_2` + `principal_component_3`	(Intercept) + rs35705950 + sexM + age + principal_component_1 + principal_component_2 + principal_component_3		Chronic inflammatory pelvic disease	genitourinary
174	rs35705950	sex,age,principal_component_1,principal_component_2,principal_component_3	-0.0608156	0.0340587	0.940997	0.0741621	logistic	150210	5929	144281	1	0.0843053	0	`174` ~ `rs35705950` + `sex` + `age` + `principal_component_1` + `principal_component_2` + `principal_component_3`	(Intercept) + rs35705950 + sexM + age + principal_component_1 + principal_component_2 + principal_component_3		Breast cancer	neoplasms
170.1	rs35705950	sex,age,principal_component_1,principal_component_2,principal_component_3	-0.294156	0.164868	0.74516	0.0743923	logistic	164421	279	164142	1	0.0842411	0	`170.1` ~ `rs35705950` + `sex` + `age` + `principal_component_1` + `principal_component_2` + `principal_component_3`	(Intercept) + rs35705950 + sexM + age + principal_component_1 + principal_component_2 + principal_component_3		Bone cancer	neoplasms
260.2	rs35705950	sex,age,principal_component_1,principal_component_2,principal_component_3	0.131637	0.0741076	1.14069	0.0756838	logistic	121941	1115	120826	1	0.0830771	0	`260.2` ~ `rs35705950` + `sex` + `age` + `principal_component_1` + `principal_component_2` + `principal_component_3`	(Intercept) + rs35705950 + sexM + age + principal_component_1 + principal_component_2 + principal_component_3		severe protein-calorie malnutrition	endocrine/metabolic
714	rs35705950	sex,age,principal_component_1,principal_component_2,principal_component_3	0.0615574	0.0346751	1.06349	0.0758545	logistic	143188	5324	137864	1	0.0833939	0	`714` ~ `rs35705950` + `sex` + `age` + `principal_component_1` + `principal_component_2` + `principal_component_3`	(Intercept) + rs35705950 + sexM + age + principal_component_1 + principal_component_2 + principal_component_3		Rheumatoid arthritis and other inflammatory polyarthropathies	musculoskeletal
519	rs35705950	sex,age,principal_component_1,principal_component_2,principal_component_3	0.0674231	0.0380875	1.06975	0.0766913	logistic	160182	4198	155984	1	0.0839857	0	`519` ~ `rs35705950` + `sex` + `age` + `principal_component_1` + `principal_component_2` + `principal_component_3`	(Intercept) + rs35705950 + sexM + age + principal_component_1 + principal_component_2 + principal_component_3		Other diseases of respiratory system, not elsewhere classified	respiratory
349	rs35705950	sex,age,principal_component_1,principal_component_2,principal_component_3	0.125882	0.0717948	1.13415	0.0795397	logistic	137169	1090	136079	1	0.0838418	0	`349` ~ `rs35705950` + `sex` + `age` + `principal_component_1` + `principal_component_2` + `principal_component_3`	(Intercept) + rs35705950 + sexM + age + principal_component_1 + principal_component_2 + principal_component_3		Other and unspecified disorders of the nervous system	neurological
592.1	rs35705950	sex,age,principal_component_1,principal_component_2,principal_component_3	0.0537024	0.0306594	1.05517	0.0798463	logistic	127529	6954	120575	1	0.0836045	0	`592.1` ~ `rs35705950` + `sex` + `age` + `principal_component_1` + `principal_component_2` + `principal_component_3`	(Intercept) + rs35705950 + sexM + age + principal_component_1 + principal_component_2 + principal_component_3		Cystitis	genitourinary
501	rs35705950	sex,age,principal_component_1,principal_component_2,principal_component_3	0.132593	0.0758877	1.14178	0.0805989	logistic	141755	964	140791	1	0.0834045	0	`501` ~ `rs35705950` + `sex` + `age` + `principal_component_1` + `principal_component_2` + `principal_component_3`	(Intercept) + rs35705950 + sexM + age + principal_component_1 + principal_component_2 + principal_component_3		Pneumonitis due to inhalation of food or vomitus	respiratory
712	rs35705950	sex,age,principal_component_1,principal_component_2,principal_component_3	0.267328	0.153071	1.30647	0.0807347	logistic	139237	231	139006	1	0.0835266	0	`712` ~ `rs35705950` + `sex` + `age` + `principal_component_1` + `principal_component_2` + `principal_component_3`	(Intercept) + rs35705950 + sexM + age + principal_component_1 + principal_component_2 + principal_component_3		Infective connective tissue disorders	musculoskeletal
751.3	rs35705950	sex,age,principal_component_1,principal_component_2,principal_component_3	-0.499487	0.286568	0.606842	0.0813341	logistic	158751	116	158635	1	0.084053	0	`751.3` ~ `rs35705950` + `sex` + `age` + `principal_component_1` + `principal_component_2` + `principal_component_3`	(Intercept) + rs35705950 + sexM + age + principal_component_1 + principal_component_2 + principal_component_3		Obstructive genitourinary defect	congenital anomalies
371.2	rs35705950	sex,age,principal_component_1,principal_component_2,principal_component_3	0.0969412	0.0556305	1.1018	0.081405	logistic	134125	1921	132204	1	0.0835191	0	`371.2` ~ `rs35705950` + `sex` + `age` + `principal_component_1` + `principal_component_2` + `principal_component_3`	(Intercept) + rs35705950 + sexM + age + principal_component_1 + principal_component_2 + principal_component_3		Conjunctivitis, noninfectious	sense organs
380	rs35705950	sex,age,principal_component_1,principal_component_2,principal_component_3	-0.20495	0.117864	0.814688	0.0820582	logistic	145511	481	145030	1	0.0831827	0	`380` ~ `rs35705950` + `sex` + `age` + `principal_component_1` + `principal_component_2` + `principal_component_3`	(Intercept) + rs35705950 + sexM + age + principal_component_1 + principal_component_2 + principal_component_3		Disorders of external ear	sense organs
198.7	rs35705950	sex,age,principal_component_1,principal_component_2,principal_component_3	-0.449819	0.259253	0.637744	0.0827306	logistic	148620	117	148503	1	0.0831853	0	`198.7` ~ `rs35705950` + `sex` + `age` + `principal_component_1` + `principal_component_2` + `principal_component_3`	(Intercept) + rs35705950 + sexM + age + principal_component_1 + principal_component_2 + principal_component_3		Secondary malignant neoplasm of skin	neoplasms
418	rs35705950	sex,age,principal_component_1,principal_component_2,principal_component_3	0.026314	0.0151888	1.02666	0.0831913	logistic	151251	40677	110574	1	0.0844523	0	`418` ~ `rs35705950` + `sex` + `age` + `principal_component_1` + `principal_component_2` + `principal_component_3`	(Intercept) + rs35705950 + sexM + age + principal_component_1 + principal_component_2 + principal_component_3		Nonspecific chest pain	circulatory system
362.4	rs35705950	sex,age,principal_component_1,principal_component_2,principal_component_3	0.102332	0.0591482	1.10775	0.083612	logistic	139722	1756	137966	1	0.0843246	0	`362.4` ~ `rs35705950` + `sex` + `age` + `principal_component_1` + `principal_component_2` + `principal_component_3`	(Intercept) + rs35705950 + sexM + age + principal_component_1 + principal_component_2 + principal_component_3		Retinal vascular changes and abnormalities	sense organs
472	rs35705950	sex,age,principal_component_1,principal_component_2,principal_component_3	0.0539553	0.0311912	1.05544	0.083662	logistic	110987	6585	104402	1	0.0820772	0	`472` ~ `rs35705950` + `sex` + `age` + `principal_component_1` + `principal_component_2` + `principal_component_3`	(Intercept) + rs35705950 + sexM + age + principal_component_1 + principal_component_2 + principal_component_3		Chronic pharyngitis and nasopharyngitis	respiratory
572	rs35705950	sex,age,principal_component_1,principal_component_2,principal_component_3	0.100601	0.0581625	1.10584	0.0836911	logistic	138786	1885	136901	1	0.0840178	0	`572` ~ `rs35705950` + `sex` + `age` + `principal_component_1` + `principal_component_2` + `principal_component_3`	(Intercept) + rs35705950 + sexM + age + principal_component_1 + principal_component_2 + principal_component_3		Ascites (non malignant)	digestive
170	rs35705950	sex,age,principal_component_1,principal_component_2,principal_component_3	-0.168573	0.0974705	0.844869	0.0837232	logistic	164870	728	164142	1	0.0842421	0	`170` ~ `rs35705950` + `sex` + `age` + `principal_component_1` + `principal_component_2` + `principal_component_3`	(Intercept) + rs35705950 + sexM + age + principal_component_1 + principal_component_2 + principal_component_3		Cancer of bone and connective tissue	neoplasms
477	rs35705950	sex,age,principal_component_1,principal_component_2,principal_component_3	0.0786559	0.0455794	1.08183	0.0844034	logistic	107447	3045	104402	1	0.0815425	0	`477` ~ `rs35705950` + `sex` + `age` + `principal_component_1` + `principal_component_2` + `principal_component_3`	(Intercept) + rs35705950 + sexM + age + principal_component_1 + principal_component_2 + principal_component_3		Epistaxis or throat hemorrhage	respiratory
174.1	rs35705950	sex,age,principal_component_1,principal_component_2,principal_component_3	-0.0592366	0.0344132	0.942484	0.0851899	logistic	150073	5792	144281	1	0.0843056	0	`174.1` ~ `rs35705950` + `sex` + `age` + `principal_component_1` + `principal_component_2` + `principal_component_3`	(Intercept) + rs35705950 + sexM + age + principal_component_1 + principal_component_2 + principal_component_3		Breast cancer [female]	neoplasms
260.1	rs35705950	sex,age,principal_component_1,principal_component_2,principal_component_3	0.244935	0.142706	1.27754	0.0860952	logistic	121114	288	120826	1	0.083021	0	`260.1` ~ `rs35705950` + `sex` + `age` + `principal_component_1` + `principal_component_2` + `principal_component_3`	(Intercept) + rs35705950 + sexM + age + principal_component_1 + principal_component_2 + principal_component_3		Cachexia	endocrine/metabolic
174.11	rs35705950	sex,age,principal_component_1,principal_component_2,principal_component_3	-0.0607681	0.0354163	0.941041	0.0861948	logistic	149721	5440	144281	1	0.0842834	0	`174.11` ~ `rs35705950` + `sex` + `age` + `principal_component_1` + `principal_component_2` + `principal_component_3`	(Intercept) + rs35705950 + sexM + age + principal_component_1 + principal_component_2 + principal_component_3		Malignant neoplasm of female breast	neoplasms
350.3	rs35705950	sex,age,principal_component_1,principal_component_2,principal_component_3	0.0925922	0.0545756	1.09701	0.0897753	logistic	150426	1871	148555	1	0.0839915	0	`350.3` ~ `rs35705950` + `sex` + `age` + `principal_component_1` + `principal_component_2` + `principal_component_3`	(Intercept) + rs35705950 + sexM + age + principal_component_1 + principal_component_2 + principal_component_3		Lack of coordination	neurological
386.2	rs35705950	sex,age,principal_component_1,principal_component_2,principal_component_3	0.0638141	0.0377101	1.06589	0.0906026	logistic	132459	4290	128169	1	0.0833126	0	`386.2` ~ `rs35705950` + `sex` + `age` + `principal_component_1` + `principal_component_2` + `principal_component_3`	(Intercept) + rs35705950 + sexM + age + principal_component_1 + principal_component_2 + principal_component_3		Peripheral or central vertigo	sense organs
736.4	rs35705950	sex,age,principal_component_1,principal_component_2,principal_component_3	-0.230211	0.136092	0.794366	0.0907245	logistic	136634	416	136218	1	0.0830028	0	`736.4` ~ `rs35705950` + `sex` + `age` + `principal_component_1` + `principal_component_2` + `principal_component_3`	(Intercept) + rs35705950 + sexM + age + principal_component_1 + principal_component_2 + principal_component_3		Genu valgum or varum (acquired)	musculoskeletal
172.3	rs35705950	sex,age,principal_component_1,principal_component_2,principal_component_3	0.106012	0.0627161	1.11184	0.0909616	logistic	147007	1252	145755	1	0.0819655	0	`172.3` ~ `rs35705950` + `sex` + `age` + `principal_component_1` + `principal_component_2` + `principal_component_3`	(Intercept) + rs35705950 + sexM + age + principal_component_1 + principal_component_2 + principal_component_3		Carcinoma in situ of skin	neoplasms
614.54	rs35705950	sex,age,principal_component_1,principal_component_2,principal_component_3	-0.220919	0.131211	0.801781	0.0922398	logistic	144910	533	144377	1	0.0849872	0	`614.54` ~ `rs35705950` + `sex` + `age` + `principal_component_1` + `principal_component_2` + `principal_component_3`	(Intercept) + rs35705950 + sexM + age + principal_component_1 + principal_component_2 + principal_component_3		Abscess or ulceration of vulva	genitourinary
681.7	rs35705950	sex,age,principal_component_1,principal_component_2,principal_component_3	0.0786592	0.0467631	1.08184	0.0925538	logistic	134176	3080	131096	1	0.0835582	0	`681.7` ~ `rs35705950` + `sex` + `age` + `principal_component_1` + `principal_component_2` + `principal_component_3`	(Intercept) + rs35705950 + sexM + age + principal_component_1 + principal_component_2 + principal_component_3		Cellulitis and abscess of trunk	dermatologic
149.9	rs35705950	sex,age,principal_component_1,principal_component_2,principal_component_3	0.430493	0.256228	1.53802	0.0929344	logistic	163350	64	163286	1	0.0842149	0	`149.9` ~ `rs35705950` + `sex` + `age` + `principal_component_1` + `principal_component_2` + `principal_component_3`	(Intercept) + rs35705950 + sexM + age + principal_component_1 + principal_component_2 + principal_component_3		Cancer of nasal cavities	neoplasms
253.1	rs35705950	sex,age,principal_component_1,principal_component_2,principal_component_3	-0.185253	0.110321	0.830894	0.0931078	logistic	146302	635	145667	1	0.0835635	0	`253.1` ~ `rs35705950` + `sex` + `age` + `principal_component_1` + `principal_component_2` + `principal_component_3`	(Intercept) + rs35705950 + sexM + age + principal_component_1 + principal_component_2 + principal_component_3		Pituitary hyperfunction	endocrine/metabolic
592	rs35705950	sex,age,principal_component_1,principal_component_2,principal_component_3	0.0496272	0.0296266	1.05088	0.0939171	logistic	128109	7534	120575	1	0.0835773	0	`592` ~ `rs35705950` + `sex` + `age` + `principal_component_1` + `principal_component_2` + `principal_component_3`	(Intercept) + rs35705950 + sexM + age + principal_component_1 + principal_component_2 + principal_component_3		Cystitis and urethritis	genitourinary
604	rs35705950	sex,age,principal_component_1,principal_component_2,principal_component_3	-0.119669	0.0714645	0.887214	0.0940275	logistic	141823	1526	140297	1	0.0829978	0	`604` ~ `rs35705950` + `sex` + `age` + `principal_component_1` + `principal_component_2` + `principal_component_3`	(Intercept) + rs35705950 + sexM + age + principal_component_1 + principal_component_2 + principal_component_3		Disorders of penis	genitourinary
182	rs35705950	sex,age,principal_component_1,principal_component_2,principal_component_3	-0.15027	0.0897391	0.860476	0.0940285	logistic	145151	832	144319	1	0.0847635	0	`182` ~ `rs35705950` + `sex` + `age` + `principal_component_1` + `principal_component_2` + `principal_component_3`	(Intercept) + rs35705950 + sexM + age + principal_component_1 + principal_component_2 + principal_component_3		Malignant neoplasm of uterus	neoplasms
747	rs35705950	sex,age,principal_component_1,principal_component_2,principal_component_3	0.0703806	0.0420591	1.07292	0.094254	logistic	163565	3286	160279	1	0.0842509	0	`747` ~ `rs35705950` + `sex` + `age` + `principal_component_1` + `principal_component_2` + `principal_component_3`	(Intercept) + rs35705950 + sexM + age + principal_component_1 + principal_component_2 + principal_component_3		Cardiac and circulatory congenital anomalies	congenital anomalies
701.3	rs35705950	sex,age,principal_component_1,principal_component_2,principal_component_3	0.128754	0.0769504	1.13741	0.0942859	logistic	141000	864	140136	1	0.083266	0	`701.3` ~ `rs35705950` + `sex` + `age` + `principal_component_1` + `principal_component_2` + `principal_component_3`	(Intercept) + rs35705950 + sexM + age + principal_component_1 + principal_component_2 + principal_component_3		Circumscribed scleroderma	dermatologic
411.2	rs35705950	sex,age,principal_component_1,principal_component_2,principal_component_3	0.0549784	0.032913	1.05652	0.0948363	logistic	141981	6450	135531	1	0.0832189	0	`411.2` ~ `rs35705950` + `sex` + `age` + `principal_component_1` + `principal_component_2` + `principal_component_3`	(Intercept) + rs35705950 + sexM + age + principal_component_1 + principal_component_2 + principal_component_3		Myocardial infarction	circulatory system
594.1	rs35705950	sex,age,principal_component_1,principal_component_2,principal_component_3	-0.0477837	0.0286239	0.95334	0.095046	logistic	158764	8022	150742	1	0.0839642	0	`594.1` ~ `rs35705950` + `sex` + `age` + `principal_component_1` + `principal_component_2` + `principal_component_3`	(Intercept) + rs35705950 + sexM + age + principal_component_1 + principal_component_2 + principal_component_3		Calculus of kidney	genitourinary
303.1	rs35705950	sex,age,principal_component_1,principal_component_2,principal_component_3	0.260282	0.156101	1.2973	0.0954358	logistic	87937	207	87730	1	0.0822578	0	`303.1` ~ `rs35705950` + `sex` + `age` + `principal_component_1` + `principal_component_2` + `principal_component_3`	(Intercept) + rs35705950 + sexM + age + principal_component_1 + principal_component_2 + principal_component_3		Dissociative disorder	mental disorders
380.1	rs35705950	sex,age,principal_component_1,principal_component_2,principal_component_3	0.0637551	0.0383123	1.06583	0.0960947	logistic	149209	4179	145030	1	0.083497	0	`380.1` ~ `rs35705950` + `sex` + `age` + `principal_component_1` + `principal_component_2` + `principal_component_3`	(Intercept) + rs35705950 + sexM + age + principal_component_1 + principal_component_2 + principal_component_3		Otitis externa	sense organs
81	rs35705950	sex,age,principal_component_1,principal_component_2,principal_component_3	0.134614	0.0814484	1.1441	0.0983805	logistic	163327	893	162434	1	0.0842053	0	`081` ~ `rs35705950` + `sex` + `age` + `principal_component_1` + `principal_component_2` + `principal_component_3`	(Intercept) + rs35705950 + sexM + age + principal_component_1 + principal_component_2 + principal_component_3		Infection/inflammation of internal prosthetic device; implant; and graft	infectious diseases
112.3	rs35705950	sex,age,principal_component_1,principal_component_2,principal_component_3	0.086504	0.0524111	1.09036	0.0988429	logistic	134037	2142	131895	1	0.0848572	0	`112.3` ~ `rs35705950` + `sex` + `age` + `principal_component_1` + `principal_component_2` + `principal_component_3`	(Intercept) + rs35705950 + sexM + age + principal_component_1 + principal_component_2 + principal_component_3		Candidiasis of skin and nails	infectious diseases
202.22	rs35705950	sex,age,principal_component_1,principal_component_2,principal_component_3	-0.226419	0.137469	0.797384	0.0995457	logistic	160064	368	159696	1	0.0841726	0	`202.22` ~ `rs35705950` + `sex` + `age` + `principal_component_1` + `principal_component_2` + `principal_component_3`	(Intercept) + rs35705950 + sexM + age + principal_component_1 + principal_component_2 + principal_component_3		Reticulosarcoma	neoplasms
512.1	rs35705950	sex,age,principal_component_1,principal_component_2,principal_component_3	0.0682687	0.0415675	1.07065	0.100516	logistic	94429	3907	90522	1	0.082337	0	`512.1` ~ `rs35705950` + `sex` + `age` + `principal_component_1` + `principal_component_2` + `principal_component_3`	(Intercept) + rs35705950 + sexM + age + principal_component_1 + principal_component_2 + principal_component_3		Wheezing	respiratory
580.32	rs35705950	sex,age,principal_component_1,principal_component_2,principal_component_3	0.154276	0.0940697	1.16681	0.101001	logistic	129603	703	128900	1	0.0845698	0	`580.32` ~ `rs35705950` + `sex` + `age` + `principal_component_1` + `principal_component_2` + `principal_component_3`	(Intercept) + rs35705950 + sexM + age + principal_component_1 + principal_component_2 + principal_component_3		Nephritis and nephropathy with pathological lesion	genitourinary
134	rs35705950	sex,age,principal_component_1,principal_component_2,principal_component_3	0.284258	0.173602	1.32878	0.101544	logistic	157324	174	157150	1	0.0844722	0	`134` ~ `rs35705950` + `sex` + `age` + `principal_component_1` + `principal_component_2` + `principal_component_3`	(Intercept) + rs35705950 + sexM + age + principal_component_1 + principal_component_2 + principal_component_3		Helminthiases	infectious diseases
250.2	rs35705950	sex,age,principal_component_1,principal_component_2,principal_component_3	0.0293032	0.0179179	1.02974	0.101962	logistic	141043	30193	110850	1	0.0834604	0	`250.2` ~ `rs35705950` + `sex` + `age` + `principal_component_1` + `principal_component_2` + `principal_component_3`	(Intercept) + rs35705950 + sexM + age + principal_component_1 + principal_component_2 + principal_component_3		Type 2 diabetes	endocrine/metabolic
644	rs35705950	sex,age,principal_component_1,principal_component_2,principal_component_3	-0.0901266	0.055153	0.913815	0.102234	logistic	164493	3375	161118	1	0.084341	0	`644` ~ `rs35705950` + `sex` + `age` + `principal_component_1` + `principal_component_2` + `principal_component_3`	(Intercept) + rs35705950 + sexM + age + principal_component_1 + principal_component_2 + principal_component_3		Anemia during pregnancy	pregnancy complications
840.2	rs35705950	sex,age,principal_component_1,principal_component_2,principal_component_3	0.0923489	0.0565472	1.09675	0.102442	logistic	130935	1778	129157	1	0.0836407	0	`840.2` ~ `rs35705950` + `sex` + `age` + `principal_component_1` + `principal_component_2` + `principal_component_3`	(Intercept) + rs35705950 + sexM + age + principal_component_1 + principal_component_2 + principal_component_3		Rotator cuff (capsule) sprain	injuries & poisonings
425	rs35705950	sex,age,principal_component_1,principal_component_2,principal_component_3	0.0601204	0.0368189	1.06196	0.102497	logistic	159702	4880	154822	1	0.084091	0	`425` ~ `rs35705950` + `sex` + `age` + `principal_component_1` + `principal_component_2` + `principal_component_3`	(Intercept) + rs35705950 + sexM + age + principal_component_1 + principal_component_2 + principal_component_3		Cardiomyopathy	circulatory system
578.9	rs35705950	sex,age,principal_component_1,principal_component_2,principal_component_3	0.0760528	0.0466034	1.07902	0.102697	logistic	138973	2947	136026	1	0.0836206	0	`578.9` ~ `rs35705950` + `sex` + `age` + `principal_component_1` + `principal_component_2` + `principal_component_3`	(Intercept) + rs35705950 + sexM + age + principal_component_1 + principal_component_2 + principal_component_3		Hemorrhage of gastrointestinal tract	digestive
733	rs35705950	sex,age,principal_component_1,principal_component_2,principal_component_3	0.0369524	0.0227042	1.03764	0.103619	logistic	134555	15886	118669	1	0.0836238	0	`733` ~ `rs35705950` + `sex` + `age` + `principal_component_1` + `principal_component_2` + `principal_component_3`	(Intercept) + rs35705950 + sexM + age + principal_component_1 + principal_component_2 + principal_component_3		Other disorders of bone and cartilage	musculoskeletal
366	rs35705950	sex,age,principal_component_1,principal_component_2,principal_component_3	-0.0329118	0.0202262	0.967624	0.103698	logistic	160064	21884	138180	1	0.0841132	0	`366` ~ `rs35705950` + `sex` + `age` + `principal_component_1` + `principal_component_2` + `principal_component_3`	(Intercept) + rs35705950 + sexM + age + principal_component_1 + principal_component_2 + principal_component_3		Cataract	sense organs
528.12	rs35705950	sex,age,principal_component_1,principal_component_2,principal_component_3	0.146641	0.0901345	1.15794	0.103756	logistic	151497	658	150839	1	0.0837178	0	`528.12` ~ `rs35705950` + `sex` + `age` + `principal_component_1` + `principal_component_2` + `principal_component_3`	(Intercept) + rs35705950 + sexM + age + principal_component_1 + principal_component_2 + principal_component_3		Oral aphthae	digestive
509.2	rs35705950	sex,age,principal_component_1,principal_component_2,principal_component_3	0.231726	0.142526	1.26077	0.103981	logistic	141071	280	140791	1	0.0833056	0	`509.2` ~ `rs35705950` + `sex` + `age` + `principal_component_1` + `principal_component_2` + `principal_component_3`	(Intercept) + rs35705950 + sexM + age + principal_component_1 + principal_component_2 + principal_component_3		Respiratory insufficiency	respiratory
420.2	rs35705950	sex,age,principal_component_1,principal_component_2,principal_component_3	0.0923363	0.0568527	1.09673	0.104347	logistic	156746	1924	154822	1	0.0840372	0	`420.2` ~ `rs35705950` + `sex` + `age` + `principal_component_1` + `principal_component_2` + `principal_component_3`	(Intercept) + rs35705950 + sexM + age + principal_component_1 + principal_component_2 + principal_component_3		Pericarditis	circulatory system
707.3	rs35705950	sex,age,principal_component_1,principal_component_2,principal_component_3	0.121963	0.075346	1.12971	0.105511	logistic	159717	1079	158638	1	0.0842396	0	`707.3` ~ `rs35705950` + `sex` + `age` + `principal_component_1` + `principal_component_2` + `principal_component_3`	(Intercept) + rs35705950 + sexM + age + principal_component_1 + principal_component_2 + principal_component_3		Chronic ulcer of unspecified site	dermatologic
618.6	rs35705950	sex,age,principal_component_1,principal_component_2,principal_component_3	-0.46382	0.286799	0.628877	0.105828	logistic	159946	97	159849	1	0.0839096	0	`618.6` ~ `rs35705950` + `sex` + `age` + `principal_component_1` + `principal_component_2` + `principal_component_3`	(Intercept) + rs35705950 + sexM + age + principal_component_1 + principal_component_2 + principal_component_3		Vaginal enterocele, congenital or acquired	genitourinary
614.53	rs35705950	sex,age,principal_component_1,principal_component_2,principal_component_3	-0.253094	0.156528	0.776395	0.105893	logistic	144777	400	144377	1	0.0849997	0	`614.53` ~ `rs35705950` + `sex` + `age` + `principal_component_1` + `principal_component_2` + `principal_component_3`	(Intercept) + rs35705950 + sexM + age + principal_component_1 + principal_component_2 + principal_component_3		Cyst or abscess of Bartholin's gland	genitourinary
90.2	rs35705950	sex,age,principal_component_1,principal_component_2,principal_component_3	-0.271852	0.168509	0.761967	0.106684	logistic	162128	423	161705	1	0.0847386	0	`090.2` ~ `rs35705950` + `sex` + `age` + `principal_component_1` + `principal_component_2` + `principal_component_3`	(Intercept) + rs35705950 + sexM + age + principal_component_1 + principal_component_2 + principal_component_3		Gonococcal infections	infectious diseases
723.1	rs35705950	sex,age,principal_component_1,principal_component_2,principal_component_3	-0.166322	0.103359	0.846773	0.107579	logistic	120985	688	120297	1	0.082411	0	`723.1` ~ `rs35705950` + `sex` + `age` + `principal_component_1` + `principal_component_2` + `principal_component_3`	(Intercept) + rs35705950 + sexM + age + principal_component_1 + principal_component_2 + principal_component_3		Torticollis	musculoskeletal
480.13	rs35705950	sex,age,principal_component_1,principal_component_2,principal_component_3	0.398877	0.247921	1.49015	0.10764	logistic	131581	78	131503	1	0.0833897	0	`480.13` ~ `rs35705950` + `sex` + `age` + `principal_component_1` + `principal_component_2` + `principal_component_3`	(Intercept) + rs35705950 + sexM + age + principal_component_1 + principal_component_2 + principal_component_3		MRSA pneumonia	respiratory
430.2	rs35705950	sex,age,principal_component_1,principal_component_2,principal_component_3	0.15783	0.098385	1.17097	0.108669	logistic	148769	661	148108	1	0.0838347	0	`430.2` ~ `rs35705950` + `sex` + `age` + `principal_component_1` + `principal_component_2` + `principal_component_3`	(Intercept) + rs35705950 + sexM + age + principal_component_1 + principal_component_2 + principal_component_3		Intracerebral hemorrhage	circulatory system
687.3	rs35705950	sex,age,principal_component_1,principal_component_2,principal_component_3	0.141658	0.0887279	1.15218	0.110366	logistic	112312	759	111553	1	0.0830855	0	`687.3` ~ `rs35705950` + `sex` + `age` + `principal_component_1` + `principal_component_2` + `principal_component_3`	(Intercept) + rs35705950 + sexM + age + principal_component_1 + principal_component_2 + principal_component_3		Changes in skin texture	dermatologic
427.5	rs35705950	sex,age,principal_component_1,principal_component_2,principal_component_3	0.0503202	0.0315249	1.05161	0.110443	logistic	114438	6407	108031	1	0.0828047	0	`427.5` ~ `rs35705950` + `sex` + `age` + `principal_component_1` + `principal_component_2` + `principal_component_3`	(Intercept) + rs35705950 + sexM + age + principal_component_1 + principal_component_2 + principal_component_3		Arrhythmia (cardiac) NOS	circulatory system
958.2	rs35705950	sex,age,principal_component_1,principal_component_2,principal_component_3	0.526275	0.329912	1.69262	0.110668	logistic	164624	37	164587	1	0.0843285	0	`958.2` ~ `rs35705950` + `sex` + `age` + `principal_component_1` + `principal_component_2` + `principal_component_3`	(Intercept) + rs35705950 + sexM + age + principal_component_1 + principal_component_2 + principal_component_3		Traumatic and surgical subcutaneous emphysema	injuries & poisonings
313.1	rs35705950	sex,age,principal_component_1,principal_component_2,principal_component_3	0.0599122	0.0375682	1.06174	0.110766	logistic	159517	4023	155494	1	0.0842731	0	`313.1` ~ `rs35705950` + `sex` + `age` + `principal_component_1` + `principal_component_2` + `principal_component_3`	(Intercept) + rs35705950 + sexM + age + principal_component_1 + principal_component_2 + principal_component_3		Attention deficit hyperactivity disorder	mental disorders
619.5	rs35705950	sex,age,principal_component_1,principal_component_2,principal_component_3	0.0945781	0.0593827	1.0992	0.11123	logistic	144243	1690	142553	1	0.0848637	0	`619.5` ~ `rs35705950` + `sex` + `age` + `principal_component_1` + `principal_component_2` + `principal_component_3`	(Intercept) + rs35705950 + sexM + age + principal_component_1 + principal_component_2 + principal_component_3		Noninflammatory disorders of vulva and perineum	genitourinary
714.1	rs35705950	sex,age,principal_component_1,principal_component_2,principal_component_3	0.063782	0.0401551	1.06586	0.112197	logistic	141858	3994	137864	1	0.0832558	0	`714.1` ~ `rs35705950` + `sex` + `age` + `principal_component_1` + `principal_component_2` + `principal_component_3`	(Intercept) + rs35705950 + sexM + age + principal_component_1 + principal_component_2 + principal_component_3		Rheumatoid arthritis	musculoskeletal
433.6	rs35705950	sex,age,principal_component_1,principal_component_2,principal_component_3	0.161179	0.101659	1.1749	0.112856	logistic	148720	612	148108	1	0.0838388	0	`433.6` ~ `rs35705950` + `sex` + `age` + `principal_component_1` + `principal_component_2` + `principal_component_3`	(Intercept) + rs35705950 + sexM + age + principal_component_1 + principal_component_2 + principal_component_3		Acute, but ill-defined cerebrovascular disease	circulatory system
580.14	rs35705950	sex,age,principal_component_1,principal_component_2,principal_component_3	0.286383	0.180796	1.3316	0.113191	logistic	129080	180	128900	1	0.0845522	0	`580.14` ~ `rs35705950` + `sex` + `age` + `principal_component_1` + `principal_component_2` + `principal_component_3`	(Intercept) + rs35705950 + sexM + age + principal_component_1 + principal_component_2 + principal_component_3		Chronic glomerulonephritis, NOS	genitourinary
189.4	rs35705950	sex,age,principal_component_1,principal_component_2,principal_component_3	-0.291275	0.18468	0.74731	0.114754	logistic	163026	200	162826	1	0.084143	0	`189.4` ~ `rs35705950` + `sex` + `age` + `principal_component_1` + `principal_component_2` + `principal_component_3`	(Intercept) + rs35705950 + sexM + age + principal_component_1 + principal_component_2 + principal_component_3		Malignant neoplasm of other urinary organs	neoplasms
280.1	rs35705950	sex,age,principal_component_1,principal_component_2,principal_component_3	-0.0403174	0.0256013	0.960485	0.115298	logistic	130691	11878	118813	1	0.0849332	0	`280.1` ~ `rs35705950` + `sex` + `age` + `principal_component_1` + `principal_component_2` + `principal_component_3`	(Intercept) + rs35705950 + sexM + age + principal_component_1 + principal_component_2 + principal_component_3		Iron deficiency anemias, unspecified or not due to blood loss	hematopoietic
580.13	rs35705950	sex,age,principal_component_1,principal_component_2,principal_component_3	0.360806	0.229477	1.43449	0.115882	logistic	128995	95	128900	1	0.0845575	0	`580.13` ~ `rs35705950` + `sex` + `age` + `principal_component_1` + `principal_component_2` + `principal_component_3`	(Intercept) + rs35705950 + sexM + age + principal_component_1 + principal_component_2 + principal_component_3		Acute glomerulonephritis, NOS	genitourinary
568	rs35705950	sex,age,principal_component_1,principal_component_2,principal_component_3	-0.117586	0.0748847	0.889064	0.116364	logistic	143693	1266	142427	1	0.0835984	0	`568` ~ `rs35705950` + `sex` + `age` + `principal_component_1` + `principal_component_2` + `principal_component_3`	(Intercept) + rs35705950 + sexM + age + principal_component_1 + principal_component_2 + principal_component_3		Other disorders of peritoneum	digestive
291.8	rs35705950	sex,age,principal_component_1,principal_component_2,principal_component_3	0.076126	0.0485757	1.0791	0.117077	logistic	140444	2467	137977	1	0.0837273	0	`291.8` ~ `rs35705950` + `sex` + `age` + `principal_component_1` + `principal_component_2` + `principal_component_3`	(Intercept) + rs35705950 + sexM + age + principal_component_1 + principal_component_2 + principal_component_3		Alteration of consciousness	mental disorders
591	rs35705950	sex,age,principal_component_1,principal_component_2,principal_component_3	0.0307472	0.0196228	1.03122	0.117135	logistic	140946	20371	120575	1	0.083759	0	`591` ~ `rs35705950` + `sex` + `age` + `principal_component_1` + `principal_component_2` + `principal_component_3`	(Intercept) + rs35705950 + sexM + age + principal_component_1 + principal_component_2 + principal_component_3		Urinary tract infection	genitourinary
530.11	rs35705950	sex,age,principal_component_1,principal_component_2,principal_component_3	0.0237632	0.0152309	1.02405	0.118714	logistic	146579	40354	106225	1	0.083982	0	`530.11` ~ `rs35705950` + `sex` + `age` + `principal_component_1` + `principal_component_2` + `principal_component_3`	(Intercept) + rs35705950 + sexM + age + principal_component_1 + principal_component_2 + principal_component_3		GERD	digestive
318	rs35705950	sex,age,principal_component_1,principal_component_2,principal_component_3	-0.0321324	0.0205969	0.968378	0.118746	logistic	144648	20538	124110	1	0.0853417	0	`318` ~ `rs35705950` + `sex` + `age` + `principal_component_1` + `principal_component_2` + `principal_component_3`	(Intercept) + rs35705950 + sexM + age + principal_component_1 + principal_component_2 + principal_component_3		Tobacco use disorder	mental disorders
526.42	rs35705950	sex,age,principal_component_1,principal_component_2,principal_component_3	-0.232391	0.14907	0.792636	0.119011	logistic	142974	335	142639	1	0.0853722	0	`526.42` ~ `rs35705950` + `sex` + `age` + `principal_component_1` + `principal_component_2` + `principal_component_3`	(Intercept) + rs35705950 + sexM + age + principal_component_1 + principal_component_2 + principal_component_3		Arthralgia/ankylosis of temporomandibular joint	digestive
420.1	rs35705950	sex,age,principal_component_1,principal_component_2,principal_component_3	0.274742	0.176248	1.31619	0.119036	logistic	154985	163	154822	1	0.0839759	0	`420.1` ~ `rs35705950` + `sex` + `age` + `principal_component_1` + `principal_component_2` + `principal_component_3`	(Intercept) + rs35705950 + sexM + age + principal_component_1 + principal_component_2 + principal_component_3		Myocarditis	circulatory system
512.8	rs35705950	sex,age,principal_component_1,principal_component_2,principal_component_3	0.0264984	0.0170303	1.02685	0.119719	logistic	122528	32006	90522	1	0.0830667	0	`512.8` ~ `rs35705950` + `sex` + `age` + `principal_component_1` + `principal_component_2` + `principal_component_3`	(Intercept) + rs35705950 + sexM + age + principal_component_1 + principal_component_2 + principal_component_3		Cough	respiratory
559	rs35705950	sex,age,principal_component_1,principal_component_2,principal_component_3	-0.185734	0.119567	0.830494	0.120331	logistic	105468	496	104972	1	0.0811052	0	`559` ~ `rs35705950` + `sex` + `age` + `principal_component_1` + `principal_component_2` + `principal_component_3`	(Intercept) + rs35705950 + sexM + age + principal_component_1 + principal_component_2 + principal_component_3		Ileostomy status	digestive
772.1	rs35705950	sex,age,principal_component_1,principal_component_2,principal_component_3	-0.16508	0.106532	0.847826	0.12124	logistic	144596	616	143980	1	0.0838854	0	`772.1` ~ `rs35705950` + `sex` + `age` + `principal_component_1` + `principal_component_2` + `principal_component_3`	(Intercept) + rs35705950 + sexM + age + principal_component_1 + principal_component_2 + principal_component_3		Muscular wasting and disuse atrophy	symptoms
536.7	rs35705950	sex,age,principal_component_1,principal_component_2,principal_component_3	0.191743	0.124083	1.21136	0.122278	logistic	139586	362	139224	1	0.0840772	0	`536.7` ~ `rs35705950` + `sex` + `age` + `principal_component_1` + `principal_component_2` + `principal_component_3`	(Intercept) + rs35705950 + sexM + age + principal_component_1 + principal_component_2 + principal_component_3		Complications of gastrostomy, colostomy and enterostomy	digestive
380.4	rs35705950	sex,age,principal_component_1,principal_component_2,principal_component_3	0.0411248	0.026621	1.04198	0.122388	logistic	154153	9123	145030	1	0.0839523	0	`380.4` ~ `rs35705950` + `sex` + `age` + `principal_component_1` + `principal_component_2` + `principal_component_3`	(Intercept) + rs35705950 + sexM + age + principal_component_1 + principal_component_2 + principal_component_3		Impacted cerumen	sense organs
627.2	rs35705950	sex,age,principal_component_1,principal_component_2,principal_component_3	0.0450557	0.0291921	1.04609	0.122728	logistic	130549	8136	122413	1	0.0848226	0	`627.2` ~ `rs35705950` + `sex` + `age` + `principal_component_1` + `principal_component_2` + `principal_component_3`	(Intercept) + rs35705950 + sexM + age + principal_component_1 + principal_component_2 + principal_component_3		Symptomatic menopause	genitourinary
573.3	rs35705950	sex,age,principal_component_1,principal_component_2,principal_component_3	-0.0925481	0.0601483	0.911605	0.123886	logistic	139128	2227	136901	1	0.0837071	0	`573.3` ~ `rs35705950` + `sex` + `age` + `principal_component_1` + `principal_component_2` + `principal_component_3`	(Intercept) + rs35705950 + sexM + age + principal_component_1 + principal_component_2 + principal_component_3		Hepatomegaly	digestive
580.4	rs35705950	sex,age,principal_component_1,principal_component_2,principal_component_3	0.1721	0.112038	1.1878	0.124517	logistic	129425	525	128900	1	0.0845393	0	`580.4` ~ `rs35705950` + `sex` + `age` + `principal_component_1` + `principal_component_2` + `principal_component_3`	(Intercept) + rs35705950 + sexM + age + principal_component_1 + principal_component_2 + principal_component_3		Renal sclerosis, NOS	genitourinary
967	rs35705950	sex,age,principal_component_1,principal_component_2,principal_component_3	0.183149	0.119238	1.20099	0.124538	logistic	161143	380	160763	1	0.0844188	0	`967` ~ `rs35705950` + `sex` + `age` + `principal_component_1` + `principal_component_2` + `principal_component_3`	(Intercept) + rs35705950 + sexM + age + principal_component_1 + principal_component_2 + principal_component_3		Adverse effects of sedatives or other central nervous system depressants and anesthetics	injuries & poisonings
304	rs35705950	sex,age,principal_component_1,principal_component_2,principal_component_3	0.0385255	0.0250904	1.03928	0.124669	logistic	99082	11352	87730	1	0.083007	0	`304` ~ `rs35705950` + `sex` + `age` + `principal_component_1` + `principal_component_2` + `principal_component_3`	(Intercept) + rs35705950 + sexM + age + principal_component_1 + principal_component_2 + principal_component_3		Adjustment reaction	mental disorders
433.21	rs35705950	sex,age,principal_component_1,principal_component_2,principal_component_3	0.06181	0.0404865	1.06376	0.12684	logistic	152293	4185	148108	1	0.0838581	0	`433.21` ~ `rs35705950` + `sex` + `age` + `principal_component_1` + `principal_component_2` + `principal_component_3`	(Intercept) + rs35705950 + sexM + age + principal_component_1 + principal_component_2 + principal_component_3		Cerebral artery occlusion, with cerebral infarction	circulatory system
809	rs35705950	sex,age,principal_component_1,principal_component_2,principal_component_3	-0.125983	0.0827241	0.88163	0.127777	logistic	141479	993	140486	1	0.0832032	0	`809` ~ `rs35705950` + `sex` + `age` + `principal_component_1` + `principal_component_2` + `principal_component_3`	(Intercept) + rs35705950 + sexM + age + principal_component_1 + principal_component_2 + principal_component_3		Fracture of unspecified bones	injuries & poisonings
836	rs35705950	sex,age,principal_component_1,principal_component_2,principal_component_3	0.185341	0.121731	1.20363	0.127873	logistic	150285	401	149884	1	0.0836278	0	`836` ~ `rs35705950` + `sex` + `age` + `principal_component_1` + `principal_component_2` + `principal_component_3`	(Intercept) + rs35705950 + sexM + age + principal_component_1 + principal_component_2 + principal_component_3		Traumatic arthropathy	injuries & poisonings
184	rs35705950	sex,age,principal_component_1,principal_component_2,principal_component_3	-0.126696	0.0832755	0.881002	0.128159	logistic	152183	985	151198	1	0.0840403	0	`184` ~ `rs35705950` + `sex` + `age` + `principal_component_1` + `principal_component_2` + `principal_component_3`	(Intercept) + rs35705950 + sexM + age + principal_component_1 + principal_component_2 + principal_component_3		Cancer of other female genital organs	neoplasms
250	rs35705950	sex,age,principal_component_1,principal_component_2,principal_component_3	0.0269612	0.0177227	1.02733	0.128189	logistic	141667	30817	110850	1	0.0834669	0	`250` ~ `rs35705950` + `sex` + `age` + `principal_component_1` + `principal_component_2` + `principal_component_3`	(Intercept) + rs35705950 + sexM + age + principal_component_1 + principal_component_2 + principal_component_3		Diabetes mellitus	endocrine/metabolic
352.1	rs35705950	sex,age,principal_component_1,principal_component_2,principal_component_3	0.107934	0.0709644	1.11397	0.128268	logistic	136336	1115	135221	1	0.0834813	0	`352.1` ~ `rs35705950` + `sex` + `age` + `principal_component_1` + `principal_component_2` + `principal_component_3`	(Intercept) + rs35705950 + sexM + age + principal_component_1 + principal_component_2 + principal_component_3		Trigeminal nerve disorders [CN5]	neurological
701.4	rs35705950	sex,age,principal_component_1,principal_component_2,principal_component_3	0.113223	0.0744415	1.11988	0.12827	logistic	141420	1284	140136	1	0.0830505	0	`701.4` ~ `rs35705950` + `sex` + `age` + `principal_component_1` + `principal_component_2` + `principal_component_3`	(Intercept) + rs35705950 + sexM + age + principal_component_1 + principal_component_2 + principal_component_3		Keloid scar	dermatologic
256.1	rs35705950	sex,age,principal_component_1,principal_component_2,principal_component_3	-0.780483	0.513471	0.458185	0.128508	logistic	145709	42	145667	1	0.0836084	0	`256.1` ~ `rs35705950` + `sex` + `age` + `principal_component_1` + `principal_component_2` + `principal_component_3`	(Intercept) + rs35705950 + sexM + age + principal_component_1 + principal_component_2 + principal_component_3		Hyperestrogenism	endocrine/metabolic
420	rs35705950	sex,age,principal_component_1,principal_component_2,principal_component_3	0.0698456	0.0460911	1.07234	0.129676	logistic	157759	2937	154822	1	0.0840935	0	`420` ~ `rs35705950` + `sex` + `age` + `principal_component_1` + `principal_component_2` + `principal_component_3`	(Intercept) + rs35705950 + sexM + age + principal_component_1 + principal_component_2 + principal_component_3		Carditis	circulatory system
280	rs35705950	sex,age,principal_component_1,principal_component_2,principal_component_3	-0.0367271	0.0242621	0.963939	0.130087	logistic	132179	13366	118813	1	0.0848735	0	`280` ~ `rs35705950` + `sex` + `age` + `principal_component_1` + `principal_component_2` + `principal_component_3`	(Intercept) + rs35705950 + sexM + age + principal_component_1 + principal_component_2 + principal_component_3		Iron deficiency anemias	hematopoietic
362.2	rs35705950	sex,age,principal_component_1,principal_component_2,principal_component_3	-0.0517646	0.0343147	0.949552	0.13142	logistic	143846	5880	137966	1	0.0844966	0	`362.2` ~ `rs35705950` + `sex` + `age` + `principal_component_1` + `principal_component_2` + `principal_component_3`	(Intercept) + rs35705950 + sexM + age + principal_component_1 + principal_component_2 + principal_component_3		Degeneration of macula and posterior pole of retina	sense organs
433.2	rs35705950	sex,age,principal_component_1,principal_component_2,principal_component_3	0.0595473	0.0394826	1.06136	0.131505	logistic	152521	4413	148108	1	0.0838573	0	`433.2` ~ `rs35705950` + `sex` + `age` + `principal_component_1` + `principal_component_2` + `principal_component_3`	(Intercept) + rs35705950 + sexM + age + principal_component_1 + principal_component_2 + principal_component_3		Occlusion of cerebral arteries	circulatory system
527.8	rs35705950	sex,age,principal_component_1,principal_component_2,principal_component_3	0.166463	0.110548	1.18112	0.132117	logistic	151296	457	150839	1	0.0836737	0	`527.8` ~ `rs35705950` + `sex` + `age` + `principal_component_1` + `principal_component_2` + `principal_component_3`	(Intercept) + rs35705950 + sexM + age + principal_component_1 + principal_component_2 + principal_component_3		Other specified diseases of the salivary glands	digestive
367.1	rs35705950	sex,age,principal_component_1,principal_component_2,principal_component_3	-0.0409803	0.0272171	0.959848	0.132148	logistic	146988	8927	138061	1	0.0844525	0	`367.1` ~ `rs35705950` + `sex` + `age` + `principal_component_1` + `principal_component_2` + `principal_component_3`	(Intercept) + rs35705950 + sexM + age + principal_component_1 + principal_component_2 + principal_component_3		Myopia	sense organs
535	rs35705950	sex,age,principal_component_1,principal_component_2,principal_component_3	0.0383764	0.0255549	1.03912	0.133168	logistic	150119	10895	139224	1	0.0841299	0	`535` ~ `rs35705950` + `sex` + `age` + `principal_component_1` + `principal_component_2` + `principal_component_3`	(Intercept) + rs35705950 + sexM + age + principal_component_1 + principal_component_2 + principal_component_3		Gastritis and duodenitis	digestive
585.4	rs35705950	sex,age,principal_component_1,principal_component_2,principal_component_3	0.0722003	0.0481543	1.07487	0.133782	logistic	131877	2977	128900	1	0.0845257	0	`585.4` ~ `rs35705950` + `sex` + `age` + `principal_component_1` + `principal_component_2` + `principal_component_3`	(Intercept) + rs35705950 + sexM + age + principal_component_1 + principal_component_2 + principal_component_3		Chronic kidney disease, Stage I or II	genitourinary
579	rs35705950	sex,age,principal_component_1,principal_component_2,principal_component_3	-0.0553757	0.0369699	0.94613	0.13417	logistic	141041	5015	136026	1	0.0834935	0	`579` ~ `rs35705950` + `sex` + `age` + `principal_component_1` + `principal_component_2` + `principal_component_3`	(Intercept) + rs35705950 + sexM + age + principal_component_1 + principal_component_2 + principal_component_3		Other symptoms involving abdomen and pelvis	digestive
458	rs35705950	sex,age,principal_component_1,principal_component_2,principal_component_3	0.0440863	0.0295201	1.04507	0.135324	logistic	155917	7375	148542	1	0.084343	0	`458` ~ `rs35705950` + `sex` + `age` + `principal_component_1` + `principal_component_2` + `principal_component_3`	(Intercept) + rs35705950 + sexM + age + principal_component_1 + principal_component_2 + principal_component_3		Hypotension	circulatory system
260	rs35705950	sex,age,principal_component_1,principal_component_2,principal_component_3	0.0639868	0.0429853	1.06608	0.1366	logistic	124259	3433	120826	1	0.0832133	0	`260` ~ `rs35705950` + `sex` + `age` + `principal_component_1` + `principal_component_2` + `principal_component_3`	(Intercept) + rs35705950 + sexM + age + principal_component_1 + principal_component_2 + principal_component_3		Protein-calorie malnutrition	endocrine/metabolic
801.1	rs35705950	sex,age,principal_component_1,principal_component_2,principal_component_3	-0.0826762	0.0556104	0.920649	0.137093	logistic	142676	2190	140486	1	0.0832095	0	`801.1` ~ `rs35705950` + `sex` + `age` + `principal_component_1` + `principal_component_2` + `principal_component_3`	(Intercept) + rs35705950 + sexM + age + principal_component_1 + principal_component_2 + principal_component_3		Fracture of foot	injuries & poisonings
270.35	rs35705950	sex,age,principal_component_1,principal_component_2,principal_component_3	-0.397839	0.26811	0.67177	0.137844	logistic	154286	104	154182	1	0.0841165	0	`270.35` ~ `rs35705950` + `sex` + `age` + `principal_component_1` + `principal_component_2` + `principal_component_3`	(Intercept) + rs35705950 + sexM + age + principal_component_1 + principal_component_2 + principal_component_3		Macroglobulinemia	endocrine/metabolic
578.8	rs35705950	sex,age,principal_component_1,principal_component_2,principal_component_3	0.0474476	0.0320286	1.04859	0.138496	logistic	142426	6400	136026	1	0.0837452	0	`578.8` ~ `rs35705950` + `sex` + `age` + `principal_component_1` + `principal_component_2` + `principal_component_3`	(Intercept) + rs35705950 + sexM + age + principal_component_1 + principal_component_2 + principal_component_3		Hemorrhage of rectum and anus	digestive
446.7	rs35705950	sex,age,principal_component_1,principal_component_2,principal_component_3	0.613701	0.414301	1.84725	0.138529	logistic	141223	24	141199	1	0.0830495	0	`446.7` ~ `rs35705950` + `sex` + `age` + `principal_component_1` + `principal_component_2` + `principal_component_3`	(Intercept) + rs35705950 + sexM + age + principal_component_1 + principal_component_2 + principal_component_3		Takayasu's disease	circulatory system
530.1	rs35705950	sex,age,principal_component_1,principal_component_2,principal_component_3	0.022167	0.0149677	1.02241	0.138611	logistic	148569	42344	106225	1	0.0841023	0	`530.1` ~ `rs35705950` + `sex` + `age` + `principal_component_1` + `principal_component_2` + `principal_component_3`	(Intercept) + rs35705950 + sexM + age + principal_component_1 + principal_component_2 + principal_component_3		Esophagitis, GERD and related diseases	digestive
279.7	rs35705950	sex,age,principal_component_1,principal_component_2,principal_component_3	0.161699	0.109363	1.17551	0.13926	logistic	157672	449	157223	1	0.0835659	0	`279.7` ~ `rs35705950` + `sex` + `age` + `principal_component_1` + `principal_component_2` + `principal_component_3`	(Intercept) + rs35705950 + sexM + age + principal_component_1 + principal_component_2 + principal_component_3		Other immunological findings	endocrine/metabolic
290.2	rs35705950	sex,age,principal_component_1,principal_component_2,principal_component_3	0.135326	0.0918567	1.14491	0.140689	logistic	138665	688	137977	1	0.0835359	0	`290.2` ~ `rs35705950` + `sex` + `age` + `principal_component_1` + `principal_component_2` + `principal_component_3`	(Intercept) + rs35705950 + sexM + age + principal_component_1 + principal_component_2 + principal_component_3		Delirium due to conditions classified elsewhere	mental disorders
622.1	rs35705950	sex,age,principal_component_1,principal_component_2,principal_component_3	0.086513	0.0587456	1.09037	0.140839	logistic	159243	1818	157425	1	0.0842015	0	`622.1` ~ `rs35705950` + `sex` + `age` + `principal_component_1` + `principal_component_2` + `principal_component_3`	(Intercept) + rs35705950 + sexM + age + principal_component_1 + principal_component_2 + principal_component_3		Polyp of corpus uteri	genitourinary
842	rs35705950	sex,age,principal_component_1,principal_component_2,principal_component_3	0.0499839	0.0341025	1.05125	0.14273	logistic	134897	5740	129157	1	0.0835712	0	`842` ~ `rs35705950` + `sex` + `age` + `principal_component_1` + `principal_component_2` + `principal_component_3`	(Intercept) + rs35705950 + sexM + age + principal_component_1 + principal_component_2 + principal_component_3		Other sprains and strains	injuries & poisonings
614.3	rs35705950	sex,age,principal_component_1,principal_component_2,principal_component_3	-0.133866	0.0914504	0.874708	0.143247	logistic	145520	1143	144377	1	0.0848646	0	`614.3` ~ `rs35705950` + `sex` + `age` + `principal_component_1` + `principal_component_2` + `principal_component_3`	(Intercept) + rs35705950 + sexM + age + principal_component_1 + principal_component_2 + principal_component_3		Pelvic inflammatory disease (PID)	genitourinary
429	rs35705950	sex,age,principal_component_1,principal_component_2,principal_component_3	0.0389732	0.0266806	1.03974	0.14409	logistic	150014	9745	140269	1	0.0838855	0	`429` ~ `rs35705950` + `sex` + `age` + `principal_component_1` + `principal_component_2` + `principal_component_3`	(Intercept) + rs35705950 + sexM + age + principal_component_1 + principal_component_2 + principal_component_3		Ill-defined descriptions and complications of heart disease	circulatory system
261	rs35705950	sex,age,principal_component_1,principal_component_2,principal_component_3	0.0243237	0.0166525	1.02462	0.144108	logistic	150401	29575	120826	1	0.0843246	0	`261` ~ `rs35705950` + `sex` + `age` + `principal_component_1` + `principal_component_2` + `principal_component_3`	(Intercept) + rs35705950 + sexM + age + principal_component_1 + principal_component_2 + principal_component_3		Vitamin deficiency	endocrine/metabolic
41.8	rs35705950	sex,age,principal_component_1,principal_component_2,principal_component_3	-0.118372	0.0811049	0.888366	0.14443	logistic	142411	1513	140898	1	0.0844282	0	`041.8` ~ `rs35705950` + `sex` + `age` + `principal_component_1` + `principal_component_2` + `principal_component_3`	(Intercept) + rs35705950 + sexM + age + principal_component_1 + principal_component_2 + principal_component_3		H. pylori	infectious diseases
364.41	rs35705950	sex,age,principal_component_1,principal_component_2,principal_component_3	-0.250141	0.171434	0.778691	0.144536	logistic	139377	298	139079	1	0.0841351	0	`364.41` ~ `rs35705950` + `sex` + `age` + `principal_component_1` + `principal_component_2` + `principal_component_3`	(Intercept) + rs35705950 + sexM + age + principal_component_1 + principal_component_2 + principal_component_3		Keratoconus	sense organs
344	rs35705950	sex,age,principal_component_1,principal_component_2,principal_component_3	0.1197	0.0821304	1.12716	0.144996	logistic	136979	900	136079	1	0.0837647	0	`344` ~ `rs35705950` + `sex` + `age` + `principal_component_1` + `principal_component_2` + `principal_component_3`	(Intercept) + rs35705950 + sexM + age + principal_component_1 + principal_component_2 + principal_component_3		Other paralytic syndromes	neurological
425.12	rs35705950	sex,age,principal_component_1,principal_component_2,principal_component_3	0.173833	0.119305	1.18986	0.145103	logistic	155221	399	154822	1	0.0839867	0	`425.12` ~ `rs35705950` + `sex` + `age` + `principal_component_1` + `principal_component_2` + `principal_component_3`	(Intercept) + rs35705950 + sexM + age + principal_component_1 + principal_component_2 + principal_component_3		Other hypertrophic cardiomyopathy	circulatory system
952	rs35705950	sex,age,principal_component_1,principal_component_2,principal_component_3	0.229529	0.157619	1.25801	0.14533	logistic	164824	236	164588	1	0.0842808	0	`952` ~ `rs35705950` + `sex` + `age` + `principal_component_1` + `principal_component_2` + `principal_component_3`	(Intercept) + rs35705950 + sexM + age + principal_component_1 + principal_component_2 + principal_component_3		Spinal cord injury without evidence of spinal bone injury	injuries & poisonings
526.5	rs35705950	sex,age,principal_component_1,principal_component_2,principal_component_3	0.183054	0.125743	1.20088	0.145454	logistic	142983	344	142639	1	0.0854472	0	`526.5` ~ `rs35705950` + `sex` + `age` + `principal_component_1` + `principal_component_2` + `principal_component_3`	(Intercept) + rs35705950 + sexM + age + principal_component_1 + principal_component_2 + principal_component_3		Inflammatory conditions of jaw	digestive
875	rs35705950	sex,age,principal_component_1,principal_component_2,principal_component_3	-0.276748	0.190203	0.758246	0.145666	logistic	141687	222	141465	1	0.0836845	0	`875` ~ `rs35705950` + `sex` + `age` + `principal_component_1` + `principal_component_2` + `principal_component_3`	(Intercept) + rs35705950 + sexM + age + principal_component_1 + principal_component_2 + principal_component_3		Non-healing surgical wound	injuries & poisonings
204.1	rs35705950	sex,age,principal_component_1,principal_component_2,principal_component_3	0.135327	0.0931245	1.14491	0.146173	logistic	160277	581	159696	1	0.0842916	0	`204.1` ~ `rs35705950` + `sex` + `age` + `principal_component_1` + `principal_component_2` + `principal_component_3`	(Intercept) + rs35705950 + sexM + age + principal_component_1 + principal_component_2 + principal_component_3		Lymphoid leukemia	neoplasms
687	rs35705950	sex,age,principal_component_1,principal_component_2,principal_component_3	0.0439639	0.0302633	1.04494	0.146304	logistic	118775	7222	111553	1	0.0835614	0	`687` ~ `rs35705950` + `sex` + `age` + `principal_component_1` + `principal_component_2` + `principal_component_3`	(Intercept) + rs35705950 + sexM + age + principal_component_1 + principal_component_2 + principal_component_3		Symptoms affecting skin	dermatologic
621	rs35705950	sex,age,principal_component_1,principal_component_2,principal_component_3	0.133212	0.0917417	1.14249	0.146494	logistic	158091	666	157425	1	0.0841952	0	`621` ~ `rs35705950` + `sex` + `age` + `principal_component_1` + `principal_component_2` + `principal_component_3`	(Intercept) + rs35705950 + sexM + age + principal_component_1 + principal_component_2 + principal_component_3		Endometrial hyperplasia	genitourinary
613.7	rs35705950	sex,age,principal_component_1,principal_component_2,principal_component_3	-0.0731496	0.0507872	0.929462	0.149779	logistic	148976	2716	146260	1	0.0843492	0	`613.7` ~ `rs35705950` + `sex` + `age` + `principal_component_1` + `principal_component_2` + `principal_component_3`	(Intercept) + rs35705950 + sexM + age + principal_component_1 + principal_component_2 + principal_component_3		Other signs and symptoms in breast	genitourinary
260.21	rs35705950	sex,age,principal_component_1,principal_component_2,principal_component_3	-1.45631	1.01314	0.233095	0.150597	logistic	120846	20	120826	1	0.0829775	0	`260.21` ~ `rs35705950` + `sex` + `age` + `principal_component_1` + `principal_component_2` + `principal_component_3`	(Intercept) + rs35705950 + sexM + age + principal_component_1 + principal_component_2 + principal_component_3		Kwashiorkor	endocrine/metabolic
250.7	rs35705950	sex,age,principal_component_1,principal_component_2,principal_component_3	0.0836317	0.0582903	1.08723	0.15136	logistic	140169	2203	137966	1	0.0840735	0	`250.7` ~ `rs35705950` + `sex` + `age` + `principal_component_1` + `principal_component_2` + `principal_component_3`	(Intercept) + rs35705950 + sexM + age + principal_component_1 + principal_component_2 + principal_component_3		Diabetic retinopathy	endocrine/metabolic
528	rs35705950	sex,age,principal_component_1,principal_component_2,principal_component_3	0.0497457	0.034784	1.051	0.15268	logistic	155973	5134	150839	1	0.0839472	0	`528` ~ `rs35705950` + `sex` + `age` + `principal_component_1` + `principal_component_2` + `principal_component_3`	(Intercept) + rs35705950 + sexM + age + principal_component_1 + principal_component_2 + principal_component_3		Diseases of the oral soft tissues, excluding lesions specific for gingiva and tongue	digestive
751.11	rs35705950	sex,age,principal_component_1,principal_component_2,principal_component_3	-0.235277	0.164942	0.790352	0.153747	logistic	158918	283	158635	1	0.0840496	0	`751.11` ~ `rs35705950` + `sex` + `age` + `principal_component_1` + `principal_component_2` + `principal_component_3`	(Intercept) + rs35705950 + sexM + age + principal_component_1 + principal_component_2 + principal_component_3		Congenital anomalies of female genital organs	congenital anomalies
597.8	rs35705950	sex,age,principal_component_1,principal_component_2,principal_component_3	-0.258282	0.18163	0.772377	0.15502	logistic	150957	211	150746	1	0.083643	0	`597.8` ~ `rs35705950` + `sex` + `age` + `principal_component_1` + `principal_component_2` + `principal_component_3`	(Intercept) + rs35705950 + sexM + age + principal_component_1 + principal_component_2 + principal_component_3		Urethral hypermobility/ISD	genitourinary
613.5	rs35705950	sex,age,principal_component_1,principal_component_2,principal_component_3	-0.0514256	0.0362317	0.949874	0.155796	logistic	152071	5811	146260	1	0.0841087	0	`613.5` ~ `rs35705950` + `sex` + `age` + `principal_component_1` + `principal_component_2` + `principal_component_3`	(Intercept) + rs35705950 + sexM + age + principal_component_1 + principal_component_2 + principal_component_3		Mastodynia	genitourinary
325	rs35705950	sex,age,principal_component_1,principal_component_2,principal_component_3	0.358598	0.252828	1.43132	0.15609	logistic	163289	84	163205	1	0.0843413	0	`325` ~ `rs35705950` + `sex` + `age` + `principal_component_1` + `principal_component_2` + `principal_component_3`	(Intercept) + rs35705950 + sexM + age + principal_component_1 + principal_component_2 + principal_component_3		Phlebitis and thrombophlebitis of intracranial venous sinuses	neurological
761	rs35705950	sex,age,principal_component_1,principal_component_2,principal_component_3	0.0260545	0.0184027	1.0264	0.156834	logistic	155998	22570	133428	1	0.0839626	0	`761` ~ `rs35705950` + `sex` + `age` + `principal_component_1` + `principal_component_2` + `principal_component_3`	(Intercept) + rs35705950 + sexM + age + principal_component_1 + principal_component_2 + principal_component_3		Cervicalgia	symptoms
530.6	rs35705950	sex,age,principal_component_1,principal_component_2,principal_component_3	-0.337505	0.238988	0.713548	0.157883	logistic	106360	135	106225	1	0.0816049	0	`530.6` ~ `rs35705950` + `sex` + `age` + `principal_component_1` + `principal_component_2` + `principal_component_3`	(Intercept) + rs35705950 + sexM + age + principal_component_1 + principal_component_2 + principal_component_3		Diverticulum of esophagus, acquired	digestive
346.2	rs35705950	sex,age,principal_component_1,principal_component_2,principal_component_3	0.173691	0.123072	1.18969	0.158158	logistic	136427	348	136079	1	0.0837627	0	`346.2` ~ `rs35705950` + `sex` + `age` + `principal_component_1` + `principal_component_2` + `principal_component_3`	(Intercept) + rs35705950 + sexM + age + principal_component_1 + principal_component_2 + principal_component_3		Nonspecific abnormal results of function study of brain and central nervous system	neurological
366.2	rs35705950	sex,age,principal_component_1,principal_component_2,principal_component_3	-0.030672	0.0217649	0.969794	0.158765	logistic	156261	18081	138180	1	0.0839813	0	`366.2` ~ `rs35705950` + `sex` + `age` + `principal_component_1` + `principal_component_2` + `principal_component_3`	(Intercept) + rs35705950 + sexM + age + principal_component_1 + principal_component_2 + principal_component_3		Senile cataract	sense organs
605	rs35705950	sex,age,principal_component_1,principal_component_2,principal_component_3	-0.0456098	0.03239	0.955415	0.159088	logistic	148859	8562	140297	1	0.0832936	0	`605` ~ `rs35705950` + `sex` + `age` + `principal_component_1` + `principal_component_2` + `principal_component_3`	(Intercept) + rs35705950 + sexM + age + principal_component_1 + principal_component_2 + principal_component_3		Erectile dysfunction [ED]	genitourinary
580.12	rs35705950	sex,age,principal_component_1,principal_component_2,principal_component_3	0.229641	0.16389	1.25815	0.161157	logistic	129160	260	128900	1	0.0845269	0	`580.12` ~ `rs35705950` + `sex` + `age` + `principal_component_1` + `principal_component_2` + `principal_component_3`	(Intercept) + rs35705950 + sexM + age + principal_component_1 + principal_component_2 + principal_component_3		Non-proliferative glomerulonephritis	genitourinary
394.7	rs35705950	sex,age,principal_component_1,principal_component_2,principal_component_3	0.0952104	0.0679699	1.09989	0.161282	logistic	144547	1301	143246	1	0.0830318	0	`394.7` ~ `rs35705950` + `sex` + `age` + `principal_component_1` + `principal_component_2` + `principal_component_3`	(Intercept) + rs35705950 + sexM + age + principal_component_1 + principal_component_2 + principal_component_3		Disease of tricuspid valve	circulatory system
316	rs35705950	sex,age,principal_component_1,principal_component_2,principal_component_3	-0.0343589	0.0245315	0.966225	0.161332	logistic	138713	14603	124110	1	0.0855291	0	`316` ~ `rs35705950` + `sex` + `age` + `principal_component_1` + `principal_component_2` + `principal_component_3`	(Intercept) + rs35705950 + sexM + age + principal_component_1 + principal_component_2 + principal_component_3		Substance addiction and disorders	mental disorders
571.51	rs35705950	sex,age,principal_component_1,principal_component_2,principal_component_3	-0.0753687	0.0538582	0.927402	0.161696	logistic	139408	2507	136901	1	0.0838295	0	`571.51` ~ `rs35705950` + `sex` + `age` + `principal_component_1` + `principal_component_2` + `principal_component_3`	(Intercept) + rs35705950 + sexM + age + principal_component_1 + principal_component_2 + principal_component_3		Cirrhosis of liver without mention of alcohol	digestive
355	rs35705950	sex,age,principal_component_1,principal_component_2,principal_component_3	-0.127452	0.0911488	0.880336	0.162029	logistic	136055	834	135221	1	0.0833119	0	`355` ~ `rs35705950` + `sex` + `age` + `principal_component_1` + `principal_component_2` + `principal_component_3`	(Intercept) + rs35705950 + sexM + age + principal_component_1 + principal_component_2 + principal_component_3		Complex regional/central pain syndrome	neurological
426.32	rs35705950	sex,age,principal_component_1,principal_component_2,principal_component_3	0.0835087	0.0599151	1.08709	0.163382	logistic	109625	1594	108031	1	0.0821482	0	`426.32` ~ `rs35705950` + `sex` + `age` + `principal_component_1` + `principal_component_2` + `principal_component_3`	(Intercept) + rs35705950 + sexM + age + principal_component_1 + principal_component_2 + principal_component_3		Left bundle branch block	circulatory system
588.2	rs35705950	sex,age,principal_component_1,principal_component_2,principal_component_3	-0.103711	0.0745341	0.901486	0.164088	logistic	130459	1559	128900	1	0.0842908	0	`588.2` ~ `rs35705950` + `sex` + `age` + `principal_component_1` + `principal_component_2` + `principal_component_3`	(Intercept) + rs35705950 + sexM + age + principal_component_1 + principal_component_2 + principal_component_3		Secondary hyperparathyroidism (of renal origin)	genitourinary
301.1	rs35705950	sex,age,principal_component_1,principal_component_2,principal_component_3	0.232621	0.167358	1.2619	0.16454	logistic	87900	170	87730	1	0.0822582	0	`301.1` ~ `rs35705950` + `sex` + `age` + `principal_component_1` + `principal_component_2` + `principal_component_3`	(Intercept) + rs35705950 + sexM + age + principal_component_1 + principal_component_2 + principal_component_3		Schizoid personality disorder	mental disorders
246.2	rs35705950	sex,age,principal_component_1,principal_component_2,principal_component_3	-0.322719	0.232685	0.724177	0.165461	logistic	128514	148	128366	1	0.0817226	0	`246.2` ~ `rs35705950` + `sex` + `age` + `principal_component_1` + `principal_component_2` + `principal_component_3`	(Intercept) + rs35705950 + sexM + age + principal_component_1 + principal_component_2 + principal_component_3		Thyroid cyst	endocrine/metabolic
425.8	rs35705950	sex,age,principal_component_1,principal_component_2,principal_component_3	0.203339	0.146611	1.22549	0.165464	logistic	155067	245	154822	1	0.0839831	0	`425.8` ~ `rs35705950` + `sex` + `age` + `principal_component_1` + `principal_component_2` + `principal_component_3`	(Intercept) + rs35705950 + sexM + age + principal_component_1 + principal_component_2 + principal_component_3		Other cardiomyopathy	circulatory system
636.8	rs35705950	sex,age,principal_component_1,principal_component_2,principal_component_3	-0.21724	0.156945	0.804737	0.166303	logistic	155423	452	154971	1	0.0849359	0	`636.8` ~ `rs35705950` + `sex` + `age` + `principal_component_1` + `principal_component_2` + `principal_component_3`	(Intercept) + rs35705950 + sexM + age + principal_component_1 + principal_component_2 + principal_component_3		Cervical incompetence	pregnancy complications
198.6	rs35705950	sex,age,principal_component_1,principal_component_2,principal_component_3	-0.116164	0.0839763	0.890329	0.166575	logistic	149423	920	148503	1	0.0832134	0	`198.6` ~ `rs35705950` + `sex` + `age` + `principal_component_1` + `principal_component_2` + `principal_component_3`	(Intercept) + rs35705950 + sexM + age + principal_component_1 + principal_component_2 + principal_component_3		Secondary malignancy of bone	neoplasms
508	rs35705950	sex,age,principal_component_1,principal_component_2,principal_component_3	0.0497983	0.0360161	1.05106	0.166767	logistic	146022	5231	140791	1	0.083395	0	`508` ~ `rs35705950` + `sex` + `age` + `principal_component_1` + `principal_component_2` + `principal_component_3`	(Intercept) + rs35705950 + sexM + age + principal_component_1 + principal_component_2 + principal_component_3		Pulmonary collapse; interstitial and compensatory emphysema	respiratory
430.1	rs35705950	sex,age,principal_component_1,principal_component_2,principal_component_3	-0.180569	0.130819	0.834795	0.167494	logistic	148561	453	148108	1	0.0837737	0	`430.1` ~ `rs35705950` + `sex` + `age` + `principal_component_1` + `principal_component_2` + `principal_component_3`	(Intercept) + rs35705950 + sexM + age + principal_component_1 + principal_component_2 + principal_component_3		Subarachnoid hemorrhage	circulatory system
427.41	rs35705950	sex,age,principal_component_1,principal_component_2,principal_component_3	0.186042	0.1349	1.20447	0.167859	logistic	108326	295	108031	1	0.0819055	0	`427.41` ~ `rs35705950` + `sex` + `age` + `principal_component_1` + `principal_component_2` + `principal_component_3`	(Intercept) + rs35705950 + sexM + age + principal_component_1 + principal_component_2 + principal_component_3		Ventricular fibrillation and flutter	circulatory system
594.3	rs35705950	sex,age,principal_component_1,principal_component_2,principal_component_3	-0.0719644	0.0521882	0.930564	0.167913	logistic	152986	2244	150742	1	0.0837756	0	`594.3` ~ `rs35705950` + `sex` + `age` + `principal_component_1` + `principal_component_2` + `principal_component_3`	(Intercept) + rs35705950 + sexM + age + principal_component_1 + principal_component_2 + principal_component_3		Calculus of ureter	genitourinary
433.32	rs35705950	sex,age,principal_component_1,principal_component_2,principal_component_3	-1.39369	1.01159	0.248157	0.168288	logistic	148140	32	148108	1	0.0837991	0	`433.32` ~ `rs35705950` + `sex` + `age` + `principal_component_1` + `principal_component_2` + `principal_component_3`	(Intercept) + rs35705950 + sexM + age + principal_component_1 + principal_component_2 + principal_component_3		Moyamoya disease	circulatory system
277.5	rs35705950	sex,age,principal_component_1,principal_component_2,principal_component_3	0.0768415	0.0558757	1.07987	0.169062	logistic	158497	1788	156709	1	0.0840962	0	`277.5` ~ `rs35705950` + `sex` + `age` + `principal_component_1` + `principal_component_2` + `principal_component_3`	(Intercept) + rs35705950 + sexM + age + principal_component_1 + principal_component_2 + principal_component_3		Other disorders of lipoid metabolism	endocrine/metabolic
609.2	rs35705950	sex,age,principal_component_1,principal_component_2,principal_component_3	-0.194285	0.141276	0.823424	0.169066	logistic	140648	351	140297	1	0.0830869	0	`609.2` ~ `rs35705950` + `sex` + `age` + `principal_component_1` + `principal_component_2` + `principal_component_3`	(Intercept) + rs35705950 + sexM + age + principal_component_1 + principal_component_2 + principal_component_3		Abnormal spermatozoa	genitourinary
184.11	rs35705950	sex,age,principal_component_1,principal_component_2,principal_component_3	-0.151616	0.110638	0.859318	0.170568	logistic	151739	541	151198	1	0.0840555	0	`184.11` ~ `rs35705950` + `sex` + `age` + `principal_component_1` + `principal_component_2` + `principal_component_3`	(Intercept) + rs35705950 + sexM + age + principal_component_1 + principal_component_2 + principal_component_3		Malignant neoplasm of ovary	neoplasms
295.2	rs35705950	sex,age,principal_component_1,principal_component_2,principal_component_3	0.136859	0.100052	1.14667	0.171348	logistic	88429	699	87730	1	0.0821733	0	`295.2` ~ `rs35705950` + `sex` + `age` + `principal_component_1` + `principal_component_2` + `principal_component_3`	(Intercept) + rs35705950 + sexM + age + principal_component_1 + principal_component_2 + principal_component_3		Paranoid disorders	mental disorders
949	rs35705950	sex,age,principal_component_1,principal_component_2,principal_component_3	0.0726474	0.0531139	1.07535	0.171385	logistic	124702	2092	122610	1	0.0819434	0	`949` ~ `rs35705950` + `sex` + `age` + `principal_component_1` + `principal_component_2` + `principal_component_3`	(Intercept) + rs35705950 + sexM + age + principal_component_1 + principal_component_2 + principal_component_3		Allergies, other	injuries & poisonings
286.8	rs35705950	sex,age,principal_component_1,principal_component_2,principal_component_3	0.0777	0.0569766	1.0808	0.172656	logistic	150204	1759	148445	1	0.0836662	0	`286.8` ~ `rs35705950` + `sex` + `age` + `principal_component_1` + `principal_component_2` + `principal_component_3`	(Intercept) + rs35705950 + sexM + age + principal_component_1 + principal_component_2 + principal_component_3		Hypercoagulable state	hematopoietic
530	rs35705950	sex,age,principal_component_1,principal_component_2,principal_component_3	0.0202321	0.0148409	1.02044	0.172797	logistic	149759	43534	106225	1	0.0840918	0	`530` ~ `rs35705950` + `sex` + `age` + `principal_component_1` + `principal_component_2` + `principal_component_3`	(Intercept) + rs35705950 + sexM + age + principal_component_1 + principal_component_2 + principal_component_3		Diseases of esophagus	digestive
704.11	rs35705950	sex,age,principal_component_1,principal_component_2,principal_component_3	0.161126	0.118222	1.17483	0.172913	logistic	140552	448	140104	1	0.0835314	0	`704.11` ~ `rs35705950` + `sex` + `age` + `principal_component_1` + `principal_component_2` + `principal_component_3`	(Intercept) + rs35705950 + sexM + age + principal_component_1 + principal_component_2 + principal_component_3		Alopecia Areata	dermatologic
443.8	rs35705950	sex,age,principal_component_1,principal_component_2,principal_component_3	0.185812	0.136477	1.2042	0.173359	logistic	141512	313	141199	1	0.0830707	0	`443.8` ~ `rs35705950` + `sex` + `age` + `principal_component_1` + `principal_component_2` + `principal_component_3`	(Intercept) + rs35705950 + sexM + age + principal_component_1 + principal_component_2 + principal_component_3		Other specified peripheral vascular diseases	circulatory system
228.1	rs35705950	sex,age,principal_component_1,principal_component_2,principal_component_3	-0.0436857	0.0321466	0.957255	0.174161	logistic	159390	5461	153929	1	0.0836878	0	`228.1` ~ `rs35705950` + `sex` + `age` + `principal_component_1` + `principal_component_2` + `principal_component_3`	(Intercept) + rs35705950 + sexM + age + principal_component_1 + principal_component_2 + principal_component_3		Hemangioma of skin and subcutaneous tissue	neoplasms
251.1	rs35705950	sex,age,principal_component_1,principal_component_2,principal_component_3	0.0739009	0.0544236	1.0767	0.1745	logistic	104373	2149	102224	1	0.084404	0	`251.1` ~ `rs35705950` + `sex` + `age` + `principal_component_1` + `principal_component_2` + `principal_component_3`	(Intercept) + rs35705950 + sexM + age + principal_component_1 + principal_component_2 + principal_component_3		Hypoglycemia	endocrine/metabolic
751.1	rs35705950	sex,age,principal_component_1,principal_component_2,principal_component_3	-0.176218	0.129935	0.838435	0.175035	logistic	159068	433	158635	1	0.084049	0	`751.1` ~ `rs35705950` + `sex` + `age` + `principal_component_1` + `principal_component_2` + `principal_component_3`	(Intercept) + rs35705950 + sexM + age + principal_component_1 + principal_component_2 + principal_component_3		Congenital anomalies of genital organs	congenital anomalies
622.2	rs35705950	sex,age,principal_component_1,principal_component_2,principal_component_3	0.102748	0.0759552	1.10821	0.176137	logistic	158426	1001	157425	1	0.0842128	0	`622.2` ~ `rs35705950` + `sex` + `age` + `principal_component_1` + `principal_component_2` + `principal_component_3`	(Intercept) + rs35705950 + sexM + age + principal_component_1 + principal_component_2 + principal_component_3		Mucous polyp of cervix	genitourinary
772.4	rs35705950	sex,age,principal_component_1,principal_component_2,principal_component_3	0.134227	0.0992996	1.14365	0.176458	logistic	144649	669	143980	1	0.0839169	0	`772.4` ~ `rs35705950` + `sex` + `age` + `principal_component_1` + `principal_component_2` + `principal_component_3`	(Intercept) + rs35705950 + sexM + age + principal_component_1 + principal_component_2 + principal_component_3		Rhabdomyolysis	symptoms
756.5	rs35705950	sex,age,principal_component_1,principal_component_2,principal_component_3	-0.34061	0.252159	0.711337	0.176768	logistic	159942	124	159818	1	0.0840055	0	`756.5` ~ `rs35705950` + `sex` + `age` + `principal_component_1` + `principal_component_2` + `principal_component_3`	(Intercept) + rs35705950 + sexM + age + principal_component_1 + principal_component_2 + principal_component_3		Congenital osteodystrophies	congenital anomalies
527.2	rs35705950	sex,age,principal_component_1,principal_component_2,principal_component_3	-0.131952	0.0979271	0.876383	0.177836	logistic	151578	739	150839	1	0.0835906	0	`527.2` ~ `rs35705950` + `sex` + `age` + `principal_component_1` + `principal_component_2` + `principal_component_3`	(Intercept) + rs35705950 + sexM + age + principal_component_1 + principal_component_2 + principal_component_3		Sialoadenitis	digestive
595	rs35705950	sex,age,principal_component_1,principal_component_2,principal_component_3	-0.0637756	0.0473463	0.938216	0.177979	logistic	153726	2984	150742	1	0.0836618	0	`595` ~ `rs35705950` + `sex` + `age` + `principal_component_1` + `principal_component_2` + `principal_component_3`	(Intercept) + rs35705950 + sexM + age + principal_component_1 + principal_component_2 + principal_component_3		Hydronephrosis	genitourinary
612.3	rs35705950	sex,age,principal_component_1,principal_component_2,principal_component_3	-0.29287	0.217513	0.746119	0.178159	logistic	130449	162	130287	1	0.083868	0	`612.3` ~ `rs35705950` + `sex` + `age` + `principal_component_1` + `principal_component_2` + `principal_component_3`	(Intercept) + rs35705950 + sexM + age + principal_component_1 + principal_component_2 + principal_component_3		Congenital anomalies of breast	genitourinary
636.1	rs35705950	sex,age,principal_component_1,principal_component_2,principal_component_3	0.120228	0.0893774	1.12775	0.17857	logistic	155934	963	154971	1	0.0849718	0	`636.1` ~ `rs35705950` + `sex` + `age` + `principal_component_1` + `principal_component_2` + `principal_component_3`	(Intercept) + rs35705950 + sexM + age + principal_component_1 + principal_component_2 + principal_component_3		Threatened premature labor	pregnancy complications
170.2	rs35705950	sex,age,principal_component_1,principal_component_2,principal_component_3	-0.151385	0.112562	0.859517	0.178658	logistic	164682	540	164142	1	0.0842503	0	`170.2` ~ `rs35705950` + `sex` + `age` + `principal_component_1` + `principal_component_2` + `principal_component_3`	(Intercept) + rs35705950 + sexM + age + principal_component_1 + principal_component_2 + principal_component_3		Cancer of connective tissue	neoplasms
359	rs35705950	sex,age,principal_component_1,principal_component_2,principal_component_3	0.0998135	0.0742207	1.10496	0.178684	logistic	148787	1026	147761	1	0.0836968	0	`359` ~ `rs35705950` + `sex` + `age` + `principal_component_1` + `principal_component_2` + `principal_component_3`	(Intercept) + rs35705950 + sexM + age + principal_component_1 + principal_component_2 + principal_component_3		Muscular dystrophies and other myopathies	neurological
741	rs35705950	sex,age,principal_component_1,principal_component_2,principal_component_3	-0.0269053	0.0200162	0.973453	0.178891	logistic	152692	19266	133426	1	0.0840778	0	`741` ~ `rs35705950` + `sex` + `age` + `principal_component_1` + `principal_component_2` + `principal_component_3`	(Intercept) + rs35705950 + sexM + age + principal_component_1 + principal_component_2 + principal_component_3		Symptoms and disorders of the joints	musculoskeletal
288.11	rs35705950	sex,age,principal_component_1,principal_component_2,principal_component_3	-0.0765096	0.0569771	0.926344	0.179333	logistic	135663	2111	133552	1	0.0838069	0	`288.11` ~ `rs35705950` + `sex` + `age` + `principal_component_1` + `principal_component_2` + `principal_component_3`	(Intercept) + rs35705950 + sexM + age + principal_component_1 + principal_component_2 + principal_component_3		Neutropenia	hematopoietic
966	rs35705950	sex,age,principal_component_1,principal_component_2,principal_component_3	0.46102	0.343362	1.58569	0.17938	logistic	160802	39	160763	1	0.0843802	0	`966` ~ `rs35705950` + `sex` + `age` + `principal_component_1` + `principal_component_2` + `principal_component_3`	(Intercept) + rs35705950 + sexM + age + principal_component_1 + principal_component_2 + principal_component_3		Poisoning by anticonvulsants and anti-Parkinsonism drugs	injuries & poisonings
357	rs35705950	sex,age,principal_component_1,principal_component_2,principal_component_3	0.0371423	0.0277001	1.03784	0.179962	logistic	156385	8624	147761	1	0.0840074	0	`357` ~ `rs35705950` + `sex` + `age` + `principal_component_1` + `principal_component_2` + `principal_component_3`	(Intercept) + rs35705950 + sexM + age + principal_component_1 + principal_component_2 + principal_component_3		Inflammatory and toxic neuropathy	neurological
528.3	rs35705950	sex,age,principal_component_1,principal_component_2,principal_component_3	0.166819	0.124446	1.18154	0.180084	logistic	151237	398	150839	1	0.0836402	0	`528.3` ~ `rs35705950` + `sex` + `age` + `principal_component_1` + `principal_component_2` + `principal_component_3`	(Intercept) + rs35705950 + sexM + age + principal_component_1 + principal_component_2 + principal_component_3		Cellulitis and abscess of oral soft tissues	digestive
691	rs35705950	sex,age,principal_component_1,principal_component_2,principal_component_3	0.0919521	0.0687307	1.09631	0.180942	logistic	128447	1218	127229	1	0.082065	0	`691` ~ `rs35705950` + `sex` + `age` + `principal_component_1` + `principal_component_2` + `principal_component_3`	(Intercept) + rs35705950 + sexM + age + principal_component_1 + principal_component_2 + principal_component_3		Congenital anomalies of skin	dermatologic
550.6	rs35705950	sex,age,principal_component_1,principal_component_2,principal_component_3	-0.0871037	0.0654458	0.916582	0.183212	logistic	143225	1547	141678	1	0.0833584	0	`550.6` ~ `rs35705950` + `sex` + `age` + `principal_component_1` + `principal_component_2` + `principal_component_3`	(Intercept) + rs35705950 + sexM + age + principal_component_1 + principal_component_2 + principal_component_3		Incisional hernia	digestive
369	rs35705950	sex,age,principal_component_1,principal_component_2,principal_component_3	0.0395697	0.029797	1.04036	0.184187	logistic	139699	7495	132204	1	0.0836549	0	`369` ~ `rs35705950` + `sex` + `age` + `principal_component_1` + `principal_component_2` + `principal_component_3`	(Intercept) + rs35705950 + sexM + age + principal_component_1 + principal_component_2 + principal_component_3		Infection of the eye	sense organs
159	rs35705950	sex,age,principal_component_1,principal_component_2,principal_component_3	-0.168811	0.127245	0.844668	0.184618	logistic	154804	420	154384	1	0.0838189	0	`159` ~ `rs35705950` + `sex` + `age` + `principal_component_1` + `principal_component_2` + `principal_component_3`	(Intercept) + rs35705950 + sexM + age + principal_component_1 + principal_component_2 + principal_component_3		Malignant neoplasm of other and ill-defined sites within the digestive organs and peritoneum	neoplasms
285.1	rs35705950	sex,age,principal_component_1,principal_component_2,principal_component_3	-0.063955	0.0482426	0.938047	0.18494	logistic	121873	3060	118813	1	0.085425	0	`285.1` ~ `rs35705950` + `sex` + `age` + `principal_component_1` + `principal_component_2` + `principal_component_3`	(Intercept) + rs35705950 + sexM + age + principal_component_1 + principal_component_2 + principal_component_3		Acute posthemorrhagic anemia	hematopoietic
359.2	rs35705950	sex,age,principal_component_1,principal_component_2,principal_component_3	0.102733	0.0776842	1.1082	0.186022	logistic	148694	933	147761	1	0.0836886	0	`359.2` ~ `rs35705950` + `sex` + `age` + `principal_component_1` + `principal_component_2` + `principal_component_3`	(Intercept) + rs35705950 + sexM + age + principal_component_1 + principal_component_2 + principal_component_3		Myopathy	neurological
596.5	rs35705950	sex,age,principal_component_1,principal_component_2,principal_component_3	0.0516861	0.039116	1.05305	0.186383	logistic	154808	4062	150746	1	0.0839136	0	`596.5` ~ `rs35705950` + `sex` + `age` + `principal_component_1` + `principal_component_2` + `principal_component_3`	(Intercept) + rs35705950 + sexM + age + principal_component_1 + principal_component_2 + principal_component_3		Functional disorders of bladder	genitourinary
797	rs35705950	sex,age,principal_component_1,principal_component_2,principal_component_3	0.106209	0.0804129	1.11205	0.186569	logistic	164120	988	163132	1	0.0843133	0	`797` ~ `rs35705950` + `sex` + `age` + `principal_component_1` + `principal_component_2` + `principal_component_3`	(Intercept) + rs35705950 + sexM + age + principal_component_1 + principal_component_2 + principal_component_3		Shock	symptoms
38.3	rs35705950	sex,age,principal_component_1,principal_component_2,principal_component_3	0.0766173	0.058084	1.07963	0.187143	logistic	142803	1905	140898	1	0.0847916	0	`038.3` ~ `rs35705950` + `sex` + `age` + `principal_component_1` + `principal_component_2` + `principal_component_3`	(Intercept) + rs35705950 + sexM + age + principal_component_1 + principal_component_2 + principal_component_3		Bacteremia	infectious diseases
709.3	rs35705950	sex,age,principal_component_1,principal_component_2,principal_component_3	0.169389	0.128429	1.18458	0.187193	logistic	125716	361	125355	1	0.081708	0	`709.3` ~ `rs35705950` + `sex` + `age` + `principal_component_1` + `principal_component_2` + `principal_component_3`	(Intercept) + rs35705950 + sexM + age + principal_component_1 + principal_component_2 + principal_component_3		Systemic sclerosis	dermatologic
287.31	rs35705950	sex,age,principal_component_1,principal_component_2,principal_component_3	0.142299	0.108101	1.15292	0.188056	logistic	148923	478	148445	1	0.0835331	0	`287.31` ~ `rs35705950` + `sex` + `age` + `principal_component_1` + `principal_component_2` + `principal_component_3`	(Intercept) + rs35705950 + sexM + age + principal_component_1 + principal_component_2 + principal_component_3		Primary thrombocytopenia	hematopoietic
317	rs35705950	sex,age,principal_component_1,principal_component_2,principal_component_3	-0.0376208	0.0285805	0.963078	0.188071	logistic	133892	9782	124110	1	0.0864391	0	`317` ~ `rs35705950` + `sex` + `age` + `principal_component_1` + `principal_component_2` + `principal_component_3`	(Intercept) + rs35705950 + sexM + age + principal_component_1 + principal_component_2 + principal_component_3		Alcohol-related disorders	mental disorders
414	rs35705950	sex,age,principal_component_1,principal_component_2,principal_component_3	0.0581377	0.0441879	1.05986	0.188277	logistic	138784	3253	135531	1	0.0831904	0	`414` ~ `rs35705950` + `sex` + `age` + `principal_component_1` + `principal_component_2` + `principal_component_3`	(Intercept) + rs35705950 + sexM + age + principal_component_1 + principal_component_2 + principal_component_3		Other forms of chronic heart disease	circulatory system
313.3	rs35705950	sex,age,principal_component_1,principal_component_2,principal_component_3	-0.208221	0.158348	0.812028	0.188525	logistic	155768	274	155494	1	0.0837367	0	`313.3` ~ `rs35705950` + `sex` + `age` + `principal_component_1` + `principal_component_2` + `principal_component_3`	(Intercept) + rs35705950 + sexM + age + principal_component_1 + principal_component_2 + principal_component_3		Autism	mental disorders
374.2	rs35705950	sex,age,principal_component_1,principal_component_2,principal_component_3	0.228046	0.173476	1.25614	0.188655	logistic	132377	173	132204	1	0.083368	0	`374.2` ~ `rs35705950` + `sex` + `age` + `principal_component_1` + `principal_component_2` + `principal_component_3`	(Intercept) + rs35705950 + sexM + age + principal_component_1 + principal_component_2 + principal_component_3		Lagophthalmos	sense organs
870.6	rs35705950	sex,age,principal_component_1,principal_component_2,principal_component_3	0.475184	0.362445	1.60831	0.18984	logistic	141505	40	141465	1	0.0837179	0	`870.6` ~ `rs35705950` + `sex` + `age` + `principal_component_1` + `principal_component_2` + `principal_component_3`	(Intercept) + rs35705950 + sexM + age + principal_component_1 + principal_component_2 + principal_component_3		Open wound of neck	injuries & poisonings
610.4	rs35705950	sex,age,principal_component_1,principal_component_2,principal_component_3	-0.0860139	0.0656379	0.917582	0.19005	logistic	132046	1759	130287	1	0.0837625	0	`610.4` ~ `rs35705950` + `sex` + `age` + `principal_component_1` + `principal_component_2` + `principal_component_3`	(Intercept) + rs35705950 + sexM + age + principal_component_1 + principal_component_2 + principal_component_3		Benign neoplasm of breast	genitourinary
795.82	rs35705950	sex,age,principal_component_1,principal_component_2,principal_component_3	-0.340406	0.259839	0.711482	0.190175	logistic	162754	115	162639	1	0.0843359	0	`795.82` ~ `rs35705950` + `sex` + `age` + `principal_component_1` + `principal_component_2` + `principal_component_3`	(Intercept) + rs35705950 + sexM + age + principal_component_1 + principal_component_2 + principal_component_3		Elevated cancer antigen 125 [CA 125]	symptoms
157	rs35705950	sex,age,principal_component_1,principal_component_2,principal_component_3	0.148203	0.113129	1.15975	0.190185	logistic	154792	408	154384	1	0.0838932	0	`157` ~ `rs35705950` + `sex` + `age` + `principal_component_1` + `principal_component_2` + `principal_component_3`	(Intercept) + rs35705950 + sexM + age + principal_component_1 + principal_component_2 + principal_component_3		Pancreatic cancer	neoplasms
695.81	rs35705950	sex,age,principal_component_1,principal_component_2,principal_component_3	-0.297041	0.227241	0.743014	0.191158	logistic	127392	163	127229	1	0.0818772	0	`695.81` ~ `rs35705950` + `sex` + `age` + `principal_component_1` + `principal_component_2` + `principal_component_3`	(Intercept) + rs35705950 + sexM + age + principal_component_1 + principal_component_2 + principal_component_3		Erythema nodosum	dermatologic
528.11	rs35705950	sex,age,principal_component_1,principal_component_2,principal_component_3	0.151687	0.116133	1.1638	0.191501	logistic	151245	406	150839	1	0.0836722	0	`528.11` ~ `rs35705950` + `sex` + `age` + `principal_component_1` + `principal_component_2` + `principal_component_3`	(Intercept) + rs35705950 + sexM + age + principal_component_1 + principal_component_2 + principal_component_3		Stomatitis and mucositis (ulcerative)	digestive
323	rs35705950	sex,age,principal_component_1,principal_component_2,principal_component_3	-0.170699	0.130911	0.843075	0.192257	logistic	163635	430	163205	1	0.0843035	0	`323` ~ `rs35705950` + `sex` + `age` + `principal_component_1` + `principal_component_2` + `principal_component_3`	(Intercept) + rs35705950 + sexM + age + principal_component_1 + principal_component_2 + principal_component_3		Encephalitis	neurological
290.1	rs35705950	sex,age,principal_component_1,principal_component_2,principal_component_3	0.0868058	0.0667459	1.09068	0.193415	logistic	139332	1355	137977	1	0.0835881	0	`290.1` ~ `rs35705950` + `sex` + `age` + `principal_component_1` + `principal_component_2` + `principal_component_3`	(Intercept) + rs35705950 + sexM + age + principal_component_1 + principal_component_2 + principal_component_3		Dementias	mental disorders
721.8	rs35705950	sex,age,principal_component_1,principal_component_2,principal_component_3	-0.113006	0.0869222	0.893146	0.193574	logistic	121231	934	120297	1	0.0824253	0	`721.8` ~ `rs35705950` + `sex` + `age` + `principal_component_1` + `principal_component_2` + `principal_component_3`	(Intercept) + rs35705950 + sexM + age + principal_component_1 + principal_component_2 + principal_component_3		Other allied disorders of spine	musculoskeletal
509.5	rs35705950	sex,age,principal_component_1,principal_component_2,principal_component_3	0.498608	0.383723	1.64643	0.193808	logistic	140824	33	140791	1	0.0832813	0	`509.5` ~ `rs35705950` + `sex` + `age` + `principal_component_1` + `principal_component_2` + `principal_component_3`	(Intercept) + rs35705950 + sexM + age + principal_component_1 + principal_component_2 + principal_component_3		Respiratory arrest	respiratory
505	rs35705950	sex,age,principal_component_1,principal_component_2,principal_component_3	0.126473	0.0974029	1.13482	0.194134	logistic	141449	658	140791	1	0.0833056	0	`505` ~ `rs35705950` + `sex` + `age` + `principal_component_1` + `principal_component_2` + `principal_component_3`	(Intercept) + rs35705950 + sexM + age + principal_component_1 + principal_component_2 + principal_component_3		Other pulmonary inflammation or edema	respiratory
259.3	rs35705950	sex,age,principal_component_1,principal_component_2,principal_component_3	-0.768864	0.59343	0.463539	0.195104	logistic	145698	31	145667	1	0.0836113	0	`259.3` ~ `rs35705950` + `sex` + `age` + `principal_component_1` + `principal_component_2` + `principal_component_3`	(Intercept) + rs35705950 + sexM + age + principal_component_1 + principal_component_2 + principal_component_3		Delay in sexual development and puberty NEC	endocrine/metabolic
588.1	rs35705950	sex,age,principal_component_1,principal_component_2,principal_component_3	-0.224662	0.173521	0.798787	0.195415	logistic	129245	345	128900	1	0.0844481	0	`588.1` ~ `rs35705950` + `sex` + `age` + `principal_component_1` + `principal_component_2` + `principal_component_3`	(Intercept) + rs35705950 + sexM + age + principal_component_1 + principal_component_2 + principal_component_3		Renal osteodystrophy	genitourinary
860	rs35705950	sex,age,principal_component_1,principal_component_2,principal_component_3	0.327792	0.253433	1.3879	0.19587	logistic	165137	76	165061	1	0.0842603	0	`860` ~ `rs35705950` + `sex` + `age` + `principal_component_1` + `principal_component_2` + `principal_component_3`	(Intercept) + rs35705950 + sexM + age + principal_component_1 + principal_component_2 + principal_component_3		Bone marrow or stem cell transplant	neoplasms
521	rs35705950	sex,age,principal_component_1,principal_component_2,principal_component_3	-0.0486875	0.0376806	0.952479	0.196319	logistic	148415	5776	142639	1	0.0847792	0	`521` ~ `rs35705950` + `sex` + `age` + `principal_component_1` + `principal_component_2` + `principal_component_3`	(Intercept) + rs35705950 + sexM + age + principal_component_1 + principal_component_2 + principal_component_3		Diseases of hard tissues of teeth	digestive
789.1	rs35705950	sex,age,principal_component_1,principal_component_2,principal_component_3	0.228896	0.177323	1.25721	0.196758	logistic	128053	188	127865	1	0.0843518	0	`789.1` ~ `rs35705950` + `sex` + `age` + `principal_component_1` + `principal_component_2` + `principal_component_3`	(Intercept) + rs35705950 + sexM + age + principal_component_1 + principal_component_2 + principal_component_3		Persistent vomiting	symptoms
528.1	rs35705950	sex,age,principal_component_1,principal_component_2,principal_component_3	0.0835842	0.0648267	1.08718	0.197277	logistic	152199	1360	150839	1	0.0837588	0	`528.1` ~ `rs35705950` + `sex` + `age` + `principal_component_1` + `principal_component_2` + `principal_component_3`	(Intercept) + rs35705950 + sexM + age + principal_component_1 + principal_component_2 + principal_component_3		Stomatitis and mucositis	digestive
189	rs35705950	sex,age,principal_component_1,principal_component_2,principal_component_3	-0.0745457	0.057852	0.928165	0.197552	logistic	164725	1899	162826	1	0.08421	0	`189` ~ `rs35705950` + `sex` + `age` + `principal_component_1` + `principal_component_2` + `principal_component_3`	(Intercept) + rs35705950 + sexM + age + principal_component_1 + principal_component_2 + principal_component_3		Cancer of urinary organs (incl. kidney and bladder)	neoplasms
272.11	rs35705950	sex,age,principal_component_1,principal_component_2,principal_component_3	0.0270636	0.0210085	1.02743	0.197669	logistic	115414	22629	92785	1	0.0817448	0	`272.11` ~ `rs35705950` + `sex` + `age` + `principal_component_1` + `principal_component_2` + `principal_component_3`	(Intercept) + rs35705950 + sexM + age + principal_component_1 + principal_component_2 + principal_component_3		Hypercholesterolemia	endocrine/metabolic
259	rs35705950	sex,age,principal_component_1,principal_component_2,principal_component_3	-0.0863151	0.0670152	0.917305	0.197748	logistic	147085	1418	145667	1	0.0836591	0	`259` ~ `rs35705950` + `sex` + `age` + `principal_component_1` + `principal_component_2` + `principal_component_3`	(Intercept) + rs35705950 + sexM + age + principal_component_1 + principal_component_2 + principal_component_3		Other endocrine disorders	endocrine/metabolic
496.2	rs35705950	sex,age,principal_component_1,principal_component_2,principal_component_3	0.0489419	0.038022	1.05016	0.198025	logistic	123091	4714	118377	1	0.0831621	0	`496.2` ~ `rs35705950` + `sex` + `age` + `principal_component_1` + `principal_component_2` + `principal_component_3`	(Intercept) + rs35705950 + sexM + age + principal_component_1 + principal_component_2 + principal_component_3		Chronic bronchitis	respiratory
250.23	rs35705950	sex,age,principal_component_1,principal_component_2,principal_component_3	0.0665048	0.0517135	1.06877	0.198435	logistic	113835	2985	110850	1	0.0844644	0	`250.23` ~ `rs35705950` + `sex` + `age` + `principal_component_1` + `principal_component_2` + `principal_component_3`	(Intercept) + rs35705950 + sexM + age + principal_component_1 + principal_component_2 + principal_component_3		Type 2 diabetes with ophthalmic manifestations	endocrine/metabolic
797.1	rs35705950	sex,age,principal_component_1,principal_component_2,principal_component_3	0.160212	0.124655	1.17376	0.198707	logistic	163535	403	163132	1	0.0843031	0	`797.1` ~ `rs35705950` + `sex` + `age` + `principal_component_1` + `principal_component_2` + `principal_component_3`	(Intercept) + rs35705950 + sexM + age + principal_component_1 + principal_component_2 + principal_component_3		Cardiogenic shock	symptoms
41.12	rs35705950	sex,age,principal_component_1,principal_component_2,principal_component_3	0.109362	0.0851995	1.11557	0.199283	logistic	141731	833	140898	1	0.0847944	0	`041.12` ~ `rs35705950` + `sex` + `age` + `principal_component_1` + `principal_component_2` + `principal_component_3`	(Intercept) + rs35705950 + sexM + age + principal_component_1 + principal_component_2 + principal_component_3		Methicillin resistant Staphylococcus aureus	infectious diseases
442.1	rs35705950	sex,age,principal_component_1,principal_component_2,principal_component_3	-0.0628372	0.0489724	0.939096	0.199452	logistic	143827	2628	141199	1	0.0832319	0	`442.1` ~ `rs35705950` + `sex` + `age` + `principal_component_1` + `principal_component_2` + `principal_component_3`	(Intercept) + rs35705950 + sexM + age + principal_component_1 + principal_component_2 + principal_component_3		Aortic aneurysm	circulatory system
159.4	rs35705950	sex,age,principal_component_1,principal_component_2,principal_component_3	-0.314633	0.245212	0.730057	0.199454	logistic	154514	130	154384	1	0.0838144	0	`159.4` ~ `rs35705950` + `sex` + `age` + `principal_component_1` + `principal_component_2` + `principal_component_3`	(Intercept) + rs35705950 + sexM + age + principal_component_1 + principal_component_2 + principal_component_3		Malignant neoplasm of retroperitoneum and peritoneum	neoplasms
783.1	rs35705950	sex,age,principal_component_1,principal_component_2,principal_component_3	0.228651	0.17827	1.2569	0.199628	logistic	143679	167	143512	1	0.0841668	0	`783.1` ~ `rs35705950` + `sex` + `age` + `principal_component_1` + `principal_component_2` + `principal_component_3`	(Intercept) + rs35705950 + sexM + age + principal_component_1 + principal_component_2 + principal_component_3		Postprocedural fever	symptoms
426.3	rs35705950	sex,age,principal_component_1,principal_component_2,principal_component_3	0.0524315	0.0410368	1.05383	0.201366	logistic	111708	3677	108031	1	0.082456	0	`426.3` ~ `rs35705950` + `sex` + `age` + `principal_component_1` + `principal_component_2` + `principal_component_3`	(Intercept) + rs35705950 + sexM + age + principal_component_1 + principal_component_2 + principal_component_3		Bundle branch block	circulatory system
733.9	rs35705950	sex,age,principal_component_1,principal_component_2,principal_component_3	0.0929047	0.0728051	1.09736	0.20193	logistic	119729	1060	118669	1	0.0816469	0	`733.9` ~ `rs35705950` + `sex` + `age` + `principal_component_1` + `principal_component_2` + `principal_component_3`	(Intercept) + rs35705950 + sexM + age + principal_component_1 + principal_component_2 + principal_component_3		Chondromalacia	musculoskeletal
259.1	rs35705950	sex,age,principal_component_1,principal_component_2,principal_component_3	-0.588432	0.461324	0.555197	0.202122	logistic	145713	46	145667	1	0.0836096	0	`259.1` ~ `rs35705950` + `sex` + `age` + `principal_component_1` + `principal_component_2` + `principal_component_3`	(Intercept) + rs35705950 + sexM + age + principal_component_1 + principal_component_2 + principal_component_3		Nonspecific abnormal results of other endocrine function study	endocrine/metabolic
747.12	rs35705950	sex,age,principal_component_1,principal_component_2,principal_component_3	0.111067	0.0871967	1.11747	0.202749	logistic	160952	673	160279	1	0.0840623	0	`747.12` ~ `rs35705950` + `sex` + `age` + `principal_component_1` + `principal_component_2` + `principal_component_3`	(Intercept) + rs35705950 + sexM + age + principal_component_1 + principal_component_2 + principal_component_3		Valvular heart disease/ heart chambers	congenital anomalies
450	rs35705950	sex,age,principal_component_1,principal_component_2,principal_component_3	-0.0674521	0.052997	0.934773	0.203106	logistic	164111	2361	161750	1	0.0842418	0	`450` ~ `rs35705950` + `sex` + `age` + `principal_component_1` + `principal_component_2` + `principal_component_3`	(Intercept) + rs35705950 + sexM + age + principal_component_1 + principal_component_2 + principal_component_3		Noninfectious disorders of lymphatic channels	circulatory system
585.33	rs35705950	sex,age,principal_component_1,principal_component_2,principal_component_3	0.0429477	0.0337448	1.04388	0.203117	logistic	135032	6132	128900	1	0.084754	0	`585.33` ~ `rs35705950` + `sex` + `age` + `principal_component_1` + `principal_component_2` + `principal_component_3`	(Intercept) + rs35705950 + sexM + age + principal_component_1 + principal_component_2 + principal_component_3		Chronic Kidney Disease, Stage III	genitourinary
525.2	rs35705950	sex,age,principal_component_1,principal_component_2,principal_component_3	0.237056	0.18633	1.26751	0.20329	logistic	142781	142	142639	1	0.0854315	0	`525.2` ~ `rs35705950` + `sex` + `age` + `principal_component_1` + `principal_component_2` + `principal_component_3`	(Intercept) + rs35705950 + sexM + age + principal_component_1 + principal_component_2 + principal_component_3		Atrophy of edentulous alveolar ridge	digestive
274.21	rs35705950	sex,age,principal_component_1,principal_component_2,principal_component_3	-0.112324	0.088365	0.893755	0.203681	logistic	158316	812	157504	1	0.0842619	0	`274.21` ~ `rs35705950` + `sex` + `age` + `principal_component_1` + `principal_component_2` + `principal_component_3`	(Intercept) + rs35705950 + sexM + age + principal_component_1 + principal_component_2 + principal_component_3		Chondrocalcinosis	endocrine/metabolic
586.12	rs35705950	sex,age,principal_component_1,principal_component_2,principal_component_3	-0.415969	0.32741	0.659701	0.203912	logistic	128981	81	128900	1	0.0845202	0	`586.12` ~ `rs35705950` + `sex` + `age` + `principal_component_1` + `principal_component_2` + `principal_component_3`	(Intercept) + rs35705950 + sexM + age + principal_component_1 + principal_component_2 + principal_component_3		Vesicoureteral reflux	genitourinary
384	rs35705950	sex,age,principal_component_1,principal_component_2,principal_component_3	-0.110217	0.0867642	0.89564	0.203978	logistic	141254	892	140362	1	0.0832968	0	`384` ~ `rs35705950` + `sex` + `age` + `principal_component_1` + `principal_component_2` + `principal_component_3`	(Intercept) + rs35705950 + sexM + age + principal_component_1 + principal_component_2 + principal_component_3		Other disorders of tympanic membrane	sense organs
523.1	rs35705950	sex,age,principal_component_1,principal_component_2,principal_component_3	0.0866131	0.0682659	1.09047	0.204527	logistic	144069	1430	142639	1	0.0853931	0	`523.1` ~ `rs35705950` + `sex` + `age` + `principal_component_1` + `principal_component_2` + `principal_component_3`	(Intercept) + rs35705950 + sexM + age + principal_component_1 + principal_component_2 + principal_component_3		Gingivitis	digestive
364	rs35705950	sex,age,principal_component_1,principal_component_2,principal_component_3	-0.0653466	0.0515067	0.936743	0.204548	logistic	141568	2489	139079	1	0.084221	0	`364` ~ `rs35705950` + `sex` + `age` + `principal_component_1` + `principal_component_2` + `principal_component_3`	(Intercept) + rs35705950 + sexM + age + principal_component_1 + principal_component_2 + principal_component_3		Corneal opacity and other disorders of cornea	sense organs
949.1	rs35705950	sex,age,principal_component_1,principal_component_2,principal_component_3	-0.916453	0.722431	0.399935	0.204595	logistic	122638	28	122610	1	0.0816672	0	`949.1` ~ `rs35705950` + `sex` + `age` + `principal_component_1` + `principal_component_2` + `principal_component_3`	(Intercept) + rs35705950 + sexM + age + principal_component_1 + principal_component_2 + principal_component_3		Diaper or napkin rash	injuries & poisonings
816	rs35705950	sex,age,principal_component_1,principal_component_2,principal_component_3	0.340053	0.269028	1.40502	0.206228	logistic	160974	74	160900	1	0.0842186	0	`816` ~ `rs35705950` + `sex` + `age` + `principal_component_1` + `principal_component_2` + `principal_component_3`	(Intercept) + rs35705950 + sexM + age + principal_component_1 + principal_component_2 + principal_component_3		Cerebral laceration and contusion	injuries & poisonings
604.3	rs35705950	sex,age,principal_component_1,principal_component_2,principal_component_3	-0.172665	0.137013	0.84142	0.207595	logistic	140644	347	140297	1	0.0831034	0	`604.3` ~ `rs35705950` + `sex` + `age` + `principal_component_1` + `principal_component_2` + `principal_component_3`	(Intercept) + rs35705950 + sexM + age + principal_component_1 + principal_component_2 + principal_component_3		Peyronie's disease	genitourinary
614.52	rs35705950	sex,age,principal_component_1,principal_component_2,principal_component_3	0.0389003	0.030979	1.03967	0.209225	logistic	152825	8448	144377	1	0.0845215	0	`614.52` ~ `rs35705950` + `sex` + `age` + `principal_component_1` + `principal_component_2` + `principal_component_3`	(Intercept) + rs35705950 + sexM + age + principal_component_1 + principal_component_2 + principal_component_3		Vaginitis and vulvovaginitis	genitourinary
145.1	rs35705950	sex,age,principal_component_1,principal_component_2,principal_component_3	0.454436	0.362589	1.57528	0.210093	logistic	163316	30	163286	1	0.0842049	0	`145.1` ~ `rs35705950` + `sex` + `age` + `principal_component_1` + `principal_component_2` + `principal_component_3`	(Intercept) + rs35705950 + sexM + age + principal_component_1 + principal_component_2 + principal_component_3		Cancer of lip	neoplasms
753.1	rs35705950	sex,age,principal_component_1,principal_component_2,principal_component_3	-0.375037	0.299829	0.687264	0.210994	logistic	161267	96	161171	1	0.0841772	0	`753.1` ~ `rs35705950` + `sex` + `age` + `principal_component_1` + `principal_component_2` + `principal_component_3`	(Intercept) + rs35705950 + sexM + age + principal_component_1 + principal_component_2 + principal_component_3		Congenital cataract and lens anomalies	congenital anomalies
535.1	rs35705950	sex,age,principal_component_1,principal_component_2,principal_component_3	0.0991559	0.0793059	1.10424	0.211191	logistic	140318	1094	139224	1	0.0840127	0	`535.1` ~ `rs35705950` + `sex` + `age` + `principal_component_1` + `principal_component_2` + `principal_component_3`	(Intercept) + rs35705950 + sexM + age + principal_component_1 + principal_component_2 + principal_component_3		Acute gastritis	digestive
184.2	rs35705950	sex,age,principal_component_1,principal_component_2,principal_component_3	-0.193899	0.155627	0.823741	0.212794	logistic	151517	319	151198	1	0.0840302	0	`184.2` ~ `rs35705950` + `sex` + `age` + `principal_component_1` + `principal_component_2` + `principal_component_3`	(Intercept) + rs35705950 + sexM + age + principal_component_1 + principal_component_2 + principal_component_3		Cancer of other female genital organs (excluding uterus and ovary)	neoplasms
315.1	rs35705950	sex,age,principal_component_1,principal_component_2,principal_component_3	0.19952	0.160516	1.22082	0.21387	logistic	155736	242	155494	1	0.0837539	0	`315.1` ~ `rs35705950` + `sex` + `age` + `principal_component_1` + `principal_component_2` + `principal_component_3`	(Intercept) + rs35705950 + sexM + age + principal_component_1 + principal_component_2 + principal_component_3		Learning disorder	mental disorders
242.2	rs35705950	sex,age,principal_component_1,principal_component_2,principal_component_3	0.195035	0.157274	1.21535	0.214938	logistic	128610	244	128366	1	0.0817627	0	`242.2` ~ `rs35705950` + `sex` + `age` + `principal_component_1` + `principal_component_2` + `principal_component_3`	(Intercept) + rs35705950 + sexM + age + principal_component_1 + principal_component_2 + principal_component_3		Toxic multinodular goiter	endocrine/metabolic
303	rs35705950	sex,age,principal_component_1,principal_component_2,principal_component_3	0.0621081	0.0501083	1.06408	0.215168	logistic	90206	2476	87730	1	0.0824723	0	`303` ~ `rs35705950` + `sex` + `age` + `principal_component_1` + `principal_component_2` + `principal_component_3`	(Intercept) + rs35705950 + sexM + age + principal_component_1 + principal_component_2 + principal_component_3		Psychogenic and somatoform disorders	mental disorders
331	rs35705950	sex,age,principal_component_1,principal_component_2,principal_component_3	-0.0948992	0.0765653	0.909465	0.215177	logistic	137264	1185	136079	1	0.0836709	0	`331` ~ `rs35705950` + `sex` + `age` + `principal_component_1` + `principal_component_2` + `principal_component_3`	(Intercept) + rs35705950 + sexM + age + principal_component_1 + principal_component_2 + principal_component_3		Other cerebral degenerations	neurological
301	rs35705950	sex,age,principal_component_1,principal_component_2,principal_component_3	-0.0650887	0.0525359	0.936984	0.215369	logistic	90206	2476	87730	1	0.0822174	0	`301` ~ `rs35705950` + `sex` + `age` + `principal_component_1` + `principal_component_2` + `principal_component_3`	(Intercept) + rs35705950 + sexM + age + principal_component_1 + principal_component_2 + principal_component_3		Personality disorders	mental disorders
747.1	rs35705950	sex,age,principal_component_1,principal_component_2,principal_component_3	0.0583538	0.0471031	1.06009	0.2154	logistic	162877	2598	160279	1	0.0841924	0	`747.1` ~ `rs35705950` + `sex` + `age` + `principal_component_1` + `principal_component_2` + `principal_component_3`	(Intercept) + rs35705950 + sexM + age + principal_component_1 + principal_component_2 + principal_component_3		Cardiac congenital anomalies	congenital anomalies
619.4	rs35705950	sex,age,principal_component_1,principal_component_2,principal_component_3	0.0394242	0.0318234	1.04021	0.215404	logistic	150358	7805	142553	1	0.0843221	0	`619.4` ~ `rs35705950` + `sex` + `age` + `principal_component_1` + `principal_component_2` + `principal_component_3`	(Intercept) + rs35705950 + sexM + age + principal_component_1 + principal_component_2 + principal_component_3		Noninflammatory disorders of vagina	genitourinary
283.1	rs35705950	sex,age,principal_component_1,principal_component_2,principal_component_3	-0.404149	0.32719	0.667545	0.216752	logistic	118899	86	118813	1	0.0855558	0	`283.1` ~ `rs35705950` + `sex` + `age` + `principal_component_1` + `principal_component_2` + `principal_component_3`	(Intercept) + rs35705950 + sexM + age + principal_component_1 + principal_component_2 + principal_component_3		Autoimmune hemolytic anemias	hematopoietic
586.4	rs35705950	sex,age,principal_component_1,principal_component_2,principal_component_3	-0.0627973	0.0508993	0.939134	0.217294	logistic	131373	2473	128900	1	0.0847016	0	`586.4` ~ `rs35705950` + `sex` + `age` + `principal_component_1` + `principal_component_2` + `principal_component_3`	(Intercept) + rs35705950 + sexM + age + principal_component_1 + principal_component_2 + principal_component_3		Stricture/obstruction of ureter	genitourinary
751	rs35705950	sex,age,principal_component_1,principal_component_2,principal_component_3	-0.066246	0.0537968	0.935901	0.218169	logistic	160931	2296	158635	1	0.0840795	0	`751` ~ `rs35705950` + `sex` + `age` + `principal_component_1` + `principal_component_2` + `principal_component_3`	(Intercept) + rs35705950 + sexM + age + principal_component_1 + principal_component_2 + principal_component_3		Genitourinary congenital anomalies	congenital anomalies
637	rs35705950	sex,age,principal_component_1,principal_component_2,principal_component_3	-0.423978	0.344394	0.654438	0.218291	logistic	154926	92	154834	1	0.0850374	0	`637` ~ `rs35705950` + `sex` + `age` + `principal_component_1` + `principal_component_2` + `principal_component_3`	(Intercept) + rs35705950 + sexM + age + principal_component_1 + principal_component_2 + principal_component_3		Short gestation; low birth weight; and fetal growth retardation	pregnancy complications
259.8	rs35705950	sex,age,principal_component_1,principal_component_2,principal_component_3	-0.728131	0.592571	0.48281	0.21916	logistic	145700	33	145667	1	0.0836102	0	`259.8` ~ `rs35705950` + `sex` + `age` + `principal_component_1` + `principal_component_2` + `principal_component_3`	(Intercept) + rs35705950 + sexM + age + principal_component_1 + principal_component_2 + principal_component_3		Polyglandular activity in multiple endocrine adenomatosis	endocrine/metabolic
743.21	rs35705950	sex,age,principal_component_1,principal_component_2,principal_component_3	-0.220768	0.179691	0.801903	0.219221	logistic	140412	221	140191	1	0.0823078	0	`743.21` ~ `rs35705950` + `sex` + `age` + `principal_component_1` + `principal_component_2` + `principal_component_3`	(Intercept) + rs35705950 + sexM + age + principal_component_1 + principal_component_2 + principal_component_3		Pathologic fracture of vertebrae	musculoskeletal
727.4	rs35705950	sex,age,principal_component_1,principal_component_2,principal_component_3	0.0513187	0.0418021	1.05266	0.219576	logistic	107677	3472	104205	1	0.0817305	0	`727.4` ~ `rs35705950` + `sex` + `age` + `principal_component_1` + `principal_component_2` + `principal_component_3`	(Intercept) + rs35705950 + sexM + age + principal_component_1 + principal_component_2 + principal_component_3		Ganglion and cyst of synovium, tendon, and bursa	musculoskeletal
433.31	rs35705950	sex,age,principal_component_1,principal_component_2,principal_component_3	0.0538687	0.0439094	1.05535	0.219892	logistic	151243	3135	148108	1	0.0840931	0	`433.31` ~ `rs35705950` + `sex` + `age` + `principal_component_1` + `principal_component_2` + `principal_component_3`	(Intercept) + rs35705950 + sexM + age + principal_component_1 + principal_component_2 + principal_component_3		Transient cerebral ischemia	circulatory system
371.21	rs35705950	sex,age,principal_component_1,principal_component_2,principal_component_3	0.0716025	0.0585899	1.07423	0.221671	logistic	133974	1770	132204	1	0.0834714	0	`371.21` ~ `rs35705950` + `sex` + `age` + `principal_component_1` + `principal_component_2` + `principal_component_3`	(Intercept) + rs35705950 + sexM + age + principal_component_1 + principal_component_2 + principal_component_3		Allergic conjunctivitis	sense organs
721.2	rs35705950	sex,age,principal_component_1,principal_component_2,principal_component_3	-0.085054	0.0696149	0.918463	0.221791	logistic	121725	1428	120297	1	0.0824399	0	`721.2` ~ `rs35705950` + `sex` + `age` + `principal_component_1` + `principal_component_2` + `principal_component_3`	(Intercept) + rs35705950 + sexM + age + principal_component_1 + principal_component_2 + principal_component_3		Spondylosis with myelopathy	musculoskeletal
586	rs35705950	sex,age,principal_component_1,principal_component_2,principal_component_3	-0.0307002	0.0251497	0.969766	0.2222	logistic	140762	11862	128900	1	0.0846819	0	`586` ~ `rs35705950` + `sex` + `age` + `principal_component_1` + `principal_component_2` + `principal_component_3`	(Intercept) + rs35705950 + sexM + age + principal_component_1 + principal_component_2 + principal_component_3		Other disorders of the kidney and ureters	genitourinary
286.81	rs35705950	sex,age,principal_component_1,principal_component_2,principal_component_3	0.0714498	0.0585384	1.07406	0.222251	logistic	150118	1673	148445	1	0.0836509	0	`286.81` ~ `rs35705950` + `sex` + `age` + `principal_component_1` + `principal_component_2` + `principal_component_3`	(Intercept) + rs35705950 + sexM + age + principal_component_1 + principal_component_2 + principal_component_3		Primary hypercoagulable state	hematopoietic
574.1	rs35705950	sex,age,principal_component_1,principal_component_2,principal_component_3	-0.0393565	0.0322954	0.961408	0.222981	logistic	155278	6754	148524	1	0.0842199	0	`574.1` ~ `rs35705950` + `sex` + `age` + `principal_component_1` + `principal_component_2` + `principal_component_3`	(Intercept) + rs35705950 + sexM + age + principal_component_1 + principal_component_2 + principal_component_3		Cholelithiasis	digestive
964	rs35705950	sex,age,principal_component_1,principal_component_2,principal_component_3	0.260691	0.214271	1.29783	0.223741	logistic	160877	114	160763	1	0.0843875	0	`964` ~ `rs35705950` + `sex` + `age` + `principal_component_1` + `principal_component_2` + `principal_component_3`	(Intercept) + rs35705950 + sexM + age + principal_component_1 + principal_component_2 + principal_component_3		Poisoning by agents primarily affecting blood constituents	injuries & poisonings
731	rs35705950	sex,age,principal_component_1,principal_component_2,principal_component_3	-0.0826408	0.0679699	0.920682	0.224044	logistic	120133	1464	118669	1	0.0815097	0	`731` ~ `rs35705950` + `sex` + `age` + `principal_component_1` + `principal_component_2` + `principal_component_3`	(Intercept) + rs35705950 + sexM + age + principal_component_1 + principal_component_2 + principal_component_3		Osteitis deformans and osteopathies associated with other disorders classified elsewhere	musculoskeletal
575.9	rs35705950	sex,age,principal_component_1,principal_component_2,principal_component_3	0.0913164	0.0751609	1.09562	0.224387	logistic	149662	1138	148524	1	0.08433	0	`575.9` ~ `rs35705950` + `sex` + `age` + `principal_component_1` + `principal_component_2` + `principal_component_3`	(Intercept) + rs35705950 + sexM + age + principal_component_1 + principal_component_2 + principal_component_3		Nonspecific abnormal findings on radiological and other examination of biliary tract	digestive
495.1	rs35705950	sex,age,principal_component_1,principal_component_2,principal_component_3	0.086342	0.0711436	1.09018	0.224889	logistic	119723	1346	118377	1	0.0830083	0	`495.1` ~ `rs35705950` + `sex` + `age` + `principal_component_1` + `principal_component_2` + `principal_component_3`	(Intercept) + rs35705950 + sexM + age + principal_component_1 + principal_component_2 + principal_component_3		Chronic obstructive asthma	respiratory
288.3	rs35705950	sex,age,principal_component_1,principal_component_2,principal_component_3	0.14709	0.121234	1.15846	0.225024	logistic	133940	388	133552	1	0.0838808	0	`288.3` ~ `rs35705950` + `sex` + `age` + `principal_component_1` + `principal_component_2` + `principal_component_3`	(Intercept) + rs35705950 + sexM + age + principal_component_1 + principal_component_2 + principal_component_3		Eosinophilia	hematopoietic
732.1	rs35705950	sex,age,principal_component_1,principal_component_2,principal_component_3	-0.183764	0.15149	0.832132	0.225112	logistic	118967	298	118669	1	0.0814638	0	`732.1` ~ `rs35705950` + `sex` + `age` + `principal_component_1` + `principal_component_2` + `principal_component_3`	(Intercept) + rs35705950 + sexM + age + principal_component_1 + principal_component_2 + principal_component_3		Juvenile osteochondrosis	musculoskeletal
153	rs35705950	sex,age,principal_component_1,principal_component_2,principal_component_3	-0.073455	0.060681	0.929178	0.226083	logistic	136265	1872	134393	1	0.0823873	0	`153` ~ `rs35705950` + `sex` + `age` + `principal_component_1` + `principal_component_2` + `principal_component_3`	(Intercept) + rs35705950 + sexM + age + principal_component_1 + principal_component_2 + principal_component_3		Colorectal cancer	neoplasms
521.1	rs35705950	sex,age,principal_component_1,principal_component_2,principal_component_3	-0.0466243	0.0386009	0.954446	0.227103	logistic	148149	5510	142639	1	0.0847998	0	`521.1` ~ `rs35705950` + `sex` + `age` + `principal_component_1` + `principal_component_2` + `principal_component_3`	(Intercept) + rs35705950 + sexM + age + principal_component_1 + principal_component_2 + principal_component_3		Dental caries	digestive
293	rs35705950	sex,age,principal_component_1,principal_component_2,principal_component_3	-0.117357	0.09718	0.889267	0.22719	logistic	154141	714	153427	1	0.0843449	0	`293` ~ `rs35705950` + `sex` + `age` + `principal_component_1` + `principal_component_2` + `principal_component_3`	(Intercept) + rs35705950 + sexM + age + principal_component_1 + principal_component_2 + principal_component_3		Symptoms involving head and neck	mental disorders
560.2	rs35705950	sex,age,principal_component_1,principal_component_2,principal_component_3	-0.122702	0.101749	0.884527	0.227844	logistic	105683	711	104972	1	0.0810821	0	`560.2` ~ `rs35705950` + `sex` + `age` + `principal_component_1` + `principal_component_2` + `principal_component_3`	(Intercept) + rs35705950 + sexM + age + principal_component_1 + principal_component_2 + principal_component_3		Impaction of intestine	digestive
536	rs35705950	sex,age,principal_component_1,principal_component_2,principal_component_3	0.0428778	0.0356929	1.04381	0.229635	logistic	144520	5296	139224	1	0.0841095	0	`536` ~ `rs35705950` + `sex` + `age` + `principal_component_1` + `principal_component_2` + `principal_component_3`	(Intercept) + rs35705950 + sexM + age + principal_component_1 + principal_component_2 + principal_component_3		Disorders of function of stomach	digestive
965.1	rs35705950	sex,age,principal_component_1,principal_component_2,principal_component_3	-0.267135	0.222452	0.76557	0.229803	logistic	160934	171	160763	1	0.0843482	0	`965.1` ~ `rs35705950` + `sex` + `age` + `principal_component_1` + `principal_component_2` + `principal_component_3`	(Intercept) + rs35705950 + sexM + age + principal_component_1 + principal_component_2 + principal_component_3		Opiates and related narcotics causing adverse effects in therapeutic use	injuries & poisonings
871.3	rs35705950	sex,age,principal_component_1,principal_component_2,principal_component_3	-0.103508	0.0864993	0.901668	0.231448	logistic	142464	999	141465	1	0.0836422	0	`871.3` ~ `rs35705950` + `sex` + `age` + `principal_component_1` + `principal_component_2` + `principal_component_3`	(Intercept) + rs35705950 + sexM + age + principal_component_1 + principal_component_2 + principal_component_3		Open wound of foot except toe(s) alone	injuries & poisonings
697	rs35705950	sex,age,principal_component_1,principal_component_2,principal_component_3	0.10574	0.0884372	1.11153	0.231833	logistic	128177	948	127229	1	0.0818595	0	`697` ~ `rs35705950` + `sex` + `age` + `principal_component_1` + `principal_component_2` + `principal_component_3`	(Intercept) + rs35705950 + sexM + age + principal_component_1 + principal_component_2 + principal_component_3		Sarcoidosis	dermatologic
378.5	rs35705950	sex,age,principal_component_1,principal_component_2,principal_component_3	-0.137917	0.115389	0.871171	0.231994	logistic	133201	526	132675	1	0.0835054	0	`378.5` ~ `rs35705950` + `sex` + `age` + `principal_component_1` + `principal_component_2` + `principal_component_3`	(Intercept) + rs35705950 + sexM + age + principal_component_1 + principal_component_2 + principal_component_3		Paralytic strabismus	sense organs
706.3	rs35705950	sex,age,principal_component_1,principal_component_2,principal_component_3	0.213278	0.178479	1.23773	0.232097	logistic	133881	163	133718	1	0.0829617	0	`706.3` ~ `rs35705950` + `sex` + `age` + `principal_component_1` + `principal_component_2` + `principal_component_3`	(Intercept) + rs35705950 + sexM + age + principal_component_1 + principal_component_2 + principal_component_3		Seborrhea	dermatologic
253	rs35705950	sex,age,principal_component_1,principal_component_2,principal_component_3	0.0666658	0.0558718	1.06894	0.232794	logistic	147627	1960	145667	1	0.0837415	0	`253` ~ `rs35705950` + `sex` + `age` + `principal_component_1` + `principal_component_2` + `principal_component_3`	(Intercept) + rs35705950 + sexM + age + principal_component_1 + principal_component_2 + principal_component_3		Disorders of the pituitary gland and its hypothalamic control	endocrine/metabolic
736.2	rs35705950	sex,age,principal_component_1,principal_component_2,principal_component_3	0.116558	0.0976961	1.12362	0.232843	logistic	136813	595	136218	1	0.0831134	0	`736.2` ~ `rs35705950` + `sex` + `age` + `principal_component_1` + `principal_component_2` + `principal_component_3`	(Intercept) + rs35705950 + sexM + age + principal_component_1 + principal_component_2 + principal_component_3		Acquired deformities of finger	musculoskeletal
292.1	rs35705950	sex,age,principal_component_1,principal_component_2,principal_component_3	0.0510794	0.0428992	1.05241	0.233778	logistic	141312	3335	137977	1	0.0837155	0	`292.1` ~ `rs35705950` + `sex` + `age` + `principal_component_1` + `principal_component_2` + `principal_component_3`	(Intercept) + rs35705950 + sexM + age + principal_component_1 + principal_component_2 + principal_component_3		Aphasia/speech disturbance	mental disorders
261.41	rs35705950	sex,age,principal_component_1,principal_component_2,principal_component_3	-0.202597	0.17135	0.816607	0.237064	logistic	121130	304	120826	1	0.0829316	0	`261.41` ~ `rs35705950` + `sex` + `age` + `principal_component_1` + `principal_component_2` + `principal_component_3`	(Intercept) + rs35705950 + sexM + age + principal_component_1 + principal_component_2 + principal_component_3		Rickets or osteomalacia	endocrine/metabolic
750.2	rs35705950	sex,age,principal_component_1,principal_component_2,principal_component_3	0.104736	0.0889657	1.11042	0.239092	logistic	159362	727	158635	1	0.0841386	0	`750.2` ~ `rs35705950` + `sex` + `age` + `principal_component_1` + `principal_component_2` + `principal_component_3`	(Intercept) + rs35705950 + sexM + age + principal_component_1 + principal_component_2 + principal_component_3		Lower gastrointestinal congenital anomalies	congenital anomalies
598.4	rs35705950	sex,age,principal_component_1,principal_component_2,principal_component_3	-0.178112	0.151324	0.836849	0.239185	logistic	159632	294	159338	1	0.0840652	0	`598.4` ~ `rs35705950` + `sex` + `age` + `principal_component_1` + `principal_component_2` + `principal_component_3`	(Intercept) + rs35705950 + sexM + age + principal_component_1 + principal_component_2 + principal_component_3		Other cells and casts in urine	genitourinary
601.1	rs35705950	sex,age,principal_component_1,principal_component_2,principal_component_3	-0.085796	0.0729623	0.917781	0.239637	logistic	146507	1225	145282	1	0.0831291	0	`601.1` ~ `rs35705950` + `sex` + `age` + `principal_component_1` + `principal_component_2` + `principal_component_3`	(Intercept) + rs35705950 + sexM + age + principal_component_1 + principal_component_2 + principal_component_3		Prostatitis	genitourinary
568.1	rs35705950	sex,age,principal_component_1,principal_component_2,principal_component_3	-0.108965	0.0927061	0.896762	0.239841	logistic	143219	792	142427	1	0.0836342	0	`568.1` ~ `rs35705950` + `sex` + `age` + `principal_component_1` + `principal_component_2` + `principal_component_3`	(Intercept) + rs35705950 + sexM + age + principal_component_1 + principal_component_2 + principal_component_3		Peritoneal adhesions (postoperative) (postinfection)	digestive
150	rs35705950	sex,age,principal_component_1,principal_component_2,principal_component_3	0.189671	0.161503	1.20885	0.240231	logistic	154569	185	154384	1	0.0838687	0	`150` ~ `rs35705950` + `sex` + `age` + `principal_component_1` + `principal_component_2` + `principal_component_3`	(Intercept) + rs35705950 + sexM + age + principal_component_1 + principal_component_2 + principal_component_3		Cancer of esophagus	neoplasms
395.6	rs35705950	sex,age,principal_component_1,principal_component_2,principal_component_3	0.0704788	0.0600393	1.07302	0.240444	logistic	144809	1563	143246	1	0.0831371	0	`395.6` ~ `rs35705950` + `sex` + `age` + `principal_component_1` + `principal_component_2` + `principal_component_3`	(Intercept) + rs35705950 + sexM + age + principal_component_1 + principal_component_2 + principal_component_3		Heart valve replaced	circulatory system
204.21	rs35705950	sex,age,principal_component_1,principal_component_2,principal_component_3	-0.288081	0.245596	0.749701	0.240801	logistic	159824	128	159696	1	0.0841738	0	`204.21` ~ `rs35705950` + `sex` + `age` + `principal_component_1` + `principal_component_2` + `principal_component_3`	(Intercept) + rs35705950 + sexM + age + principal_component_1 + principal_component_2 + principal_component_3		Myeloid leukemia, acute	neoplasms
599.2	rs35705950	sex,age,principal_component_1,principal_component_2,principal_component_3	0.0387794	0.0330606	1.03954	0.240804	logistic	118850	5846	113004	1	0.0833109	0	`599.2` ~ `rs35705950` + `sex` + `age` + `principal_component_1` + `principal_component_2` + `principal_component_3`	(Intercept) + rs35705950 + sexM + age + principal_component_1 + principal_component_2 + principal_component_3		Retention of urine	genitourinary
204.12	rs35705950	sex,age,principal_component_1,principal_component_2,principal_component_3	0.118344	0.101123	1.12563	0.241883	logistic	160169	473	159696	1	0.084286	0	`204.12` ~ `rs35705950` + `sex` + `age` + `principal_component_1` + `principal_component_2` + `principal_component_3`	(Intercept) + rs35705950 + sexM + age + principal_component_1 + principal_component_2 + principal_component_3		Lymphoid leukemia, chronic	neoplasms
480.1	rs35705950	sex,age,principal_component_1,principal_component_2,principal_component_3	0.0575154	0.0492388	1.0592	0.24277	logistic	134137	2634	131503	1	0.0834967	0	`480.1` ~ `rs35705950` + `sex` + `age` + `principal_component_1` + `principal_component_2` + `principal_component_3`	(Intercept) + rs35705950 + sexM + age + principal_component_1 + principal_component_2 + principal_component_3		Bacterial pneumonia	respiratory
728	rs35705950	sex,age,principal_component_1,principal_component_2,principal_component_3	-0.131638	0.112722	0.876658	0.242882	logistic	104746	541	104205	1	0.0811869	0	`728` ~ `rs35705950` + `sex` + `age` + `principal_component_1` + `principal_component_2` + `principal_component_3`	(Intercept) + rs35705950 + sexM + age + principal_component_1 + principal_component_2 + principal_component_3		Disorders of muscle, ligament, and fascia	musculoskeletal
480.11	rs35705950	sex,age,principal_component_1,principal_component_2,principal_component_3	0.0796908	0.068308	1.08295	0.243356	logistic	132788	1285	131503	1	0.0834789	0	`480.11` ~ `rs35705950` + `sex` + `age` + `principal_component_1` + `principal_component_2` + `principal_component_3`	(Intercept) + rs35705950 + sexM + age + principal_component_1 + principal_component_2 + principal_component_3		Pneumococcal pneumonia	respiratory
599.4	rs35705950	sex,age,principal_component_1,principal_component_2,principal_component_3	-0.031057	0.0266595	0.96942	0.244038	logistic	123587	10583	113004	1	0.0829133	0	`599.4` ~ `rs35705950` + `sex` + `age` + `principal_component_1` + `principal_component_2` + `principal_component_3`	(Intercept) + rs35705950 + sexM + age + principal_component_1 + principal_component_2 + principal_component_3		Urinary incontinence	genitourinary
291	rs35705950	sex,age,principal_component_1,principal_component_2,principal_component_3	0.0449967	0.0386802	1.04602	0.244707	logistic	142055	4078	137977	1	0.083788	0	`291` ~ `rs35705950` + `sex` + `age` + `principal_component_1` + `principal_component_2` + `principal_component_3`	(Intercept) + rs35705950 + sexM + age + principal_component_1 + principal_component_2 + principal_component_3		Other specified nonpsychotic and/or transient mental disorders	mental disorders
740.3	rs35705950	sex,age,principal_component_1,principal_component_2,principal_component_3	-0.0981179	0.0843445	0.906542	0.244708	logistic	114484	939	113545	1	0.082077	0	`740.3` ~ `rs35705950` + `sex` + `age` + `principal_component_1` + `principal_component_2` + `principal_component_3`	(Intercept) + rs35705950 + sexM + age + principal_component_1 + principal_component_2 + principal_component_3		Osteoarthrosis involving more than one site, but not specified as generalized	musculoskeletal
339	rs35705950	sex,age,principal_component_1,principal_component_2,principal_component_3	-0.0261632	0.0225634	0.974176	0.246234	logistic	142126	15692	126434	1	0.083813	0	`339` ~ `rs35705950` + `sex` + `age` + `principal_component_1` + `principal_component_2` + `principal_component_3`	(Intercept) + rs35705950 + sexM + age + principal_component_1 + principal_component_2 + principal_component_3		Other headache syndromes	neurological
385	rs35705950	sex,age,principal_component_1,principal_component_2,principal_component_3	0.137551	0.118965	1.14746	0.247586	logistic	140748	386	140362	1	0.0833582	0	`385` ~ `rs35705950` + `sex` + `age` + `principal_component_1` + `principal_component_2` + `principal_component_3`	(Intercept) + rs35705950 + sexM + age + principal_component_1 + principal_component_2 + principal_component_3		Other disorders of middle ear and mastoid	sense organs
525	rs35705950	sex,age,principal_component_1,principal_component_2,principal_component_3	-0.0441385	0.0381922	0.956821	0.247807	logistic	148252	5613	142639	1	0.0848016	0	`525` ~ `rs35705950` + `sex` + `age` + `principal_component_1` + `principal_component_2` + `principal_component_3`	(Intercept) + rs35705950 + sexM + age + principal_component_1 + principal_component_2 + principal_component_3		Other diseases of the teeth and supporting structures	digestive
394	rs35705950	sex,age,principal_component_1,principal_component_2,principal_component_3	0.045581	0.0394582	1.04664	0.248021	logistic	147213	3967	143246	1	0.0832773	0	`394` ~ `rs35705950` + `sex` + `age` + `principal_component_1` + `principal_component_2` + `principal_component_3`	(Intercept) + rs35705950 + sexM + age + principal_component_1 + principal_component_2 + principal_component_3		Rheumatic disease of the heart valves	circulatory system
317.11	rs35705950	sex,age,principal_component_1,principal_component_2,principal_component_3	-0.0945124	0.0819435	0.909816	0.248753	logistic	125178	1068	124110	1	0.0871958	0	`317.11` ~ `rs35705950` + `sex` + `age` + `principal_component_1` + `principal_component_2` + `principal_component_3`	(Intercept) + rs35705950 + sexM + age + principal_component_1 + principal_component_2 + principal_component_3		Alcoholic liver damage	mental disorders
202.24	rs35705950	sex,age,principal_component_1,principal_component_2,principal_component_3	-0.422791	0.367012	0.655216	0.249328	logistic	159756	60	159696	1	0.0841784	0	`202.24` ~ `rs35705950` + `sex` + `age` + `principal_component_1` + `principal_component_2` + `principal_component_3`	(Intercept) + rs35705950 + sexM + age + principal_component_1 + principal_component_2 + principal_component_3		Large cell lymphoma	neoplasms
519.8	rs35705950	sex,age,principal_component_1,principal_component_2,principal_component_3	0.0685685	0.0597245	1.07097	0.250935	logistic	157601	1617	155984	1	0.083832	0	`519.8` ~ `rs35705950` + `sex` + `age` + `principal_component_1` + `principal_component_2` + `principal_component_3`	(Intercept) + rs35705950 + sexM + age + principal_component_1 + principal_component_2 + principal_component_3		Other diseases of respiratory system, NEC	respiratory
316.1	rs35705950	sex,age,principal_component_1,principal_component_2,principal_component_3	-0.11403	0.0993248	0.892231	0.250946	logistic	124798	688	124110	1	0.087245	0	`316.1` ~ `rs35705950` + `sex` + `age` + `principal_component_1` + `principal_component_2` + `principal_component_3`	(Intercept) + rs35705950 + sexM + age + principal_component_1 + principal_component_2 + principal_component_3		Polyneuropathy due to drugs	mental disorders
623	rs35705950	sex,age,principal_component_1,principal_component_2,principal_component_3	0.0784535	0.0683844	1.08161	0.251281	logistic	158810	1385	157425	1	0.0841509	0	`623` ~ `rs35705950` + `sex` + `age` + `principal_component_1` + `principal_component_2` + `principal_component_3`	(Intercept) + rs35705950 + sexM + age + principal_component_1 + principal_component_2 + principal_component_3		Hypertrophy of female genital organs	genitourinary
290	rs35705950	sex,age,principal_component_1,principal_component_2,principal_component_3	0.058079	0.0506571	1.0598	0.251583	logistic	140375	2398	137977	1	0.0836581	0	`290` ~ `rs35705950` + `sex` + `age` + `principal_component_1` + `principal_component_2` + `principal_component_3`	(Intercept) + rs35705950 + sexM + age + principal_component_1 + principal_component_2 + principal_component_3		Delirium dementia and amnestic and other cognitive disorders	mental disorders
371	rs35705950	sex,age,principal_component_1,principal_component_2,principal_component_3	0.029801	0.0260134	1.03025	0.25196	logistic	142430	10226	132204	1	0.0837604	0	`371` ~ `rs35705950` + `sex` + `age` + `principal_component_1` + `principal_component_2` + `principal_component_3`	(Intercept) + rs35705950 + sexM + age + principal_component_1 + principal_component_2 + principal_component_3		Inflammation of the eye	sense organs
964.1	rs35705950	sex,age,principal_component_1,principal_component_2,principal_component_3	0.274099	0.239688	1.31534	0.252804	logistic	160854	91	160763	1	0.084384	0	`964.1` ~ `rs35705950` + `sex` + `age` + `principal_component_1` + `principal_component_2` + `principal_component_3`	(Intercept) + rs35705950 + sexM + age + principal_component_1 + principal_component_2 + principal_component_3		Anticoagulants causing adverse effects	injuries & poisonings
876	rs35705950	sex,age,principal_component_1,principal_component_2,principal_component_3	0.172131	0.15055	1.18783	0.252895	logistic	141713	248	141465	1	0.0837397	0	`876` ~ `rs35705950` + `sex` + `age` + `principal_component_1` + `principal_component_2` + `principal_component_3`	(Intercept) + rs35705950 + sexM + age + principal_component_1 + principal_component_2 + principal_component_3		Posttraumatic wound infection not elsewhere classified	injuries & poisonings
278.3	rs35705950	sex,age,principal_component_1,principal_component_2,principal_component_3	0.111522	0.0976719	1.11798	0.253537	logistic	117056	680	116376	1	0.0855403	0	`278.3` ~ `rs35705950` + `sex` + `age` + `principal_component_1` + `principal_component_2` + `principal_component_3`	(Intercept) + rs35705950 + sexM + age + principal_component_1 + principal_component_2 + principal_component_3		Localized adiposity	endocrine/metabolic
710.11	rs35705950	sex,age,principal_component_1,principal_component_2,principal_component_3	-0.108851	0.0953685	0.896864	0.253713	logistic	139821	815	139006	1	0.0834388	0	`710.11` ~ `rs35705950` + `sex` + `age` + `principal_component_1` + `principal_component_2` + `principal_component_3`	(Intercept) + rs35705950 + sexM + age + principal_component_1 + principal_component_2 + principal_component_3		Acute osteomyelitis	musculoskeletal
286.13	rs35705950	sex,age,principal_component_1,principal_component_2,principal_component_3	0.274173	0.240212	1.31544	0.253713	logistic	148526	81	148445	1	0.0834972	0	`286.13` ~ `rs35705950` + `sex` + `age` + `principal_component_1` + `principal_component_2` + `principal_component_3`	(Intercept) + rs35705950 + sexM + age + principal_component_1 + principal_component_2 + principal_component_3		Congenital factor VIII disorder	hematopoietic
362	rs35705950	sex,age,principal_component_1,principal_component_2,principal_component_3	-0.0302754	0.0266198	0.970178	0.255402	logistic	148500	10534	137966	1	0.0843232	0	`362` ~ `rs35705950` + `sex` + `age` + `principal_component_1` + `principal_component_2` + `principal_component_3`	(Intercept) + rs35705950 + sexM + age + principal_component_1 + principal_component_2 + principal_component_3		Other retinal disorders	sense organs
496.21	rs35705950	sex,age,principal_component_1,principal_component_2,principal_component_3	0.0493044	0.0434057	1.05054	0.255999	logistic	121984	3607	118377	1	0.083097	0	`496.21` ~ `rs35705950` + `sex` + `age` + `principal_component_1` + `principal_component_2` + `principal_component_3`	(Intercept) + rs35705950 + sexM + age + principal_component_1 + principal_component_2 + principal_component_3		Obstructive chronic bronchitis	respiratory
691.3	rs35705950	sex,age,principal_component_1,principal_component_2,principal_component_3	0.244052	0.215015	1.27641	0.256355	logistic	127329	100	127229	1	0.0819334	0	`691.3` ~ `rs35705950` + `sex` + `age` + `principal_component_1` + `principal_component_2` + `principal_component_3`	(Intercept) + rs35705950 + sexM + age + principal_component_1 + principal_component_2 + principal_component_3		Congenital pigmentary anomalies of skin	dermatologic
190	rs35705950	sex,age,principal_component_1,principal_component_2,principal_component_3	-0.252734	0.222883	0.776675	0.256824	logistic	160723	135	160588	1	0.0840141	0	`190` ~ `rs35705950` + `sex` + `age` + `principal_component_1` + `principal_component_2` + `principal_component_3`	(Intercept) + rs35705950 + sexM + age + principal_component_1 + principal_component_2 + principal_component_3		Cancer of eye	neoplasms
701.1	rs35705950	sex,age,principal_component_1,principal_component_2,principal_component_3	-0.0793948	0.0700352	0.923675	0.256945	logistic	141575	1439	140136	1	0.0830479	0	`701.1` ~ `rs35705950` + `sex` + `age` + `principal_component_1` + `principal_component_2` + `principal_component_3`	(Intercept) + rs35705950 + sexM + age + principal_component_1 + principal_component_2 + principal_component_3		Keratoderma, acquired	dermatologic
352.2	rs35705950	sex,age,principal_component_1,principal_component_2,principal_component_3	0.0769586	0.0679759	1.08	0.257573	logistic	136607	1386	135221	1	0.0833815	0	`352.2` ~ `rs35705950` + `sex` + `age` + `principal_component_1` + `principal_component_2` + `principal_component_3`	(Intercept) + rs35705950 + sexM + age + principal_component_1 + principal_component_2 + principal_component_3		Facial nerve disorders [CN7]	neurological
577.3	rs35705950	sex,age,principal_component_1,principal_component_2,principal_component_3	0.0724781	0.0641057	1.07517	0.258222	logistic	161097	1372	159725	1	0.0842257	0	`577.3` ~ `rs35705950` + `sex` + `age` + `principal_component_1` + `principal_component_2` + `principal_component_3`	(Intercept) + rs35705950 + sexM + age + principal_component_1 + principal_component_2 + principal_component_3		Cyst and pseudocyst of pancreas	digestive
274.2	rs35705950	sex,age,principal_component_1,principal_component_2,principal_component_3	-0.0945261	0.0836733	0.909804	0.258601	logistic	158398	894	157504	1	0.0842719	0	`274.2` ~ `rs35705950` + `sex` + `age` + `principal_component_1` + `principal_component_2` + `principal_component_3`	(Intercept) + rs35705950 + sexM + age + principal_component_1 + principal_component_2 + principal_component_3		Crystal arthropathies	endocrine/metabolic
550.3	rs35705950	sex,age,principal_component_1,principal_component_2,principal_component_3	-0.257143	0.22778	0.773258	0.258936	logistic	141808	130	141678	1	0.0833451	0	`550.3` ~ `rs35705950` + `sex` + `age` + `principal_component_1` + `principal_component_2` + `principal_component_3`	(Intercept) + rs35705950 + sexM + age + principal_component_1 + principal_component_2 + principal_component_3		Femoral hernia	digestive
442.8	rs35705950	sex,age,principal_component_1,principal_component_2,principal_component_3	0.121228	0.107398	1.12888	0.258992	logistic	141701	502	141199	1	0.0830905	0	`442.8` ~ `rs35705950` + `sex` + `age` + `principal_component_1` + `principal_component_2` + `principal_component_3`	(Intercept) + rs35705950 + sexM + age + principal_component_1 + principal_component_2 + principal_component_3		Aneurysm of other specified artery	circulatory system
149.3	rs35705950	sex,age,principal_component_1,principal_component_2,principal_component_3	-0.817986	0.724667	0.44132	0.258993	logistic	163311	25	163286	1	0.084186	0	`149.3` ~ `rs35705950` + `sex` + `age` + `principal_component_1` + `principal_component_2` + `principal_component_3`	(Intercept) + rs35705950 + sexM + age + principal_component_1 + principal_component_2 + principal_component_3		Cancer of hypopharynx	neoplasms
729.7	rs35705950	sex,age,principal_component_1,principal_component_2,principal_component_3	0.303927	0.269277	1.35517	0.259034	logistic	104270	65	104205	1	0.081217	0	`729.7` ~ `rs35705950` + `sex` + `age` + `principal_component_1` + `principal_component_2` + `principal_component_3`	(Intercept) + rs35705950 + sexM + age + principal_component_1 + principal_component_2 + principal_component_3		Nontraumatic compartment syndrome	musculoskeletal
198.5	rs35705950	sex,age,principal_component_1,principal_component_2,principal_component_3	-0.13783	0.122154	0.871247	0.25918	logistic	148950	447	148503	1	0.0831957	0	`198.5` ~ `rs35705950` + `sex` + `age` + `principal_component_1` + `principal_component_2` + `principal_component_3`	(Intercept) + rs35705950 + sexM + age + principal_component_1 + principal_component_2 + principal_component_3		Secondary malignancy of brain/spine	neoplasms
279.1	rs35705950	sex,age,principal_component_1,principal_component_2,principal_component_3	0.0519441	0.0460427	1.05332	0.259246	logistic	159990	2767	157223	1	0.0837459	0	`279.1` ~ `rs35705950` + `sex` + `age` + `principal_component_1` + `principal_component_2` + `principal_component_3`	(Intercept) + rs35705950 + sexM + age + principal_component_1 + principal_component_2 + principal_component_3		Immunity deficiency	endocrine/metabolic
292.5	rs35705950	sex,age,principal_component_1,principal_component_2,principal_component_3	0.0992582	0.0879972	1.10435	0.259333	logistic	138741	764	137977	1	0.0835297	0	`292.5` ~ `rs35705950` + `sex` + `age` + `principal_component_1` + `principal_component_2` + `principal_component_3`	(Intercept) + rs35705950 + sexM + age + principal_component_1 + principal_component_2 + principal_component_3		Transient alteration of awareness	mental disorders
145.3	rs35705950	sex,age,principal_component_1,principal_component_2,principal_component_3	0.257838	0.228587	1.29413	0.259336	logistic	163382	96	163286	1	0.0842106	0	`145.3` ~ `rs35705950` + `sex` + `age` + `principal_component_1` + `principal_component_2` + `principal_component_3`	(Intercept) + rs35705950 + sexM + age + principal_component_1 + principal_component_2 + principal_component_3		Cancer of major salivary glands	neoplasms
588	rs35705950	sex,age,principal_component_1,principal_component_2,principal_component_3	-0.0748522	0.0663752	0.927881	0.259441	logistic	130798	1898	128900	1	0.0842788	0	`588` ~ `rs35705950` + `sex` + `age` + `principal_component_1` + `principal_component_2` + `principal_component_3`	(Intercept) + rs35705950 + sexM + age + principal_component_1 + principal_component_2 + principal_component_3		Disorders resulting from impaired renal function	genitourinary
8	rs35705950	sex,age,principal_component_1,principal_component_2,principal_component_3	0.0440333	0.03908	1.04502	0.25985	logistic	161085	4467	156618	1	0.0841854	0	`008` ~ `rs35705950` + `sex` + `age` + `principal_component_1` + `principal_component_2` + `principal_component_3`	(Intercept) + rs35705950 + sexM + age + principal_component_1 + principal_component_2 + principal_component_3		Intestinal infection	infectious diseases
184.1	rs35705950	sex,age,principal_component_1,principal_component_2,principal_component_3	-0.117283	0.104123	0.889334	0.260001	logistic	151797	599	151198	1	0.0840629	0	`184.1` ~ `rs35705950` + `sex` + `age` + `principal_component_1` + `principal_component_2` + `principal_component_3`	(Intercept) + rs35705950 + sexM + age + principal_component_1 + principal_component_2 + principal_component_3		Malignant neoplasm of ovary and other uterine adnexa	neoplasms
737.2	rs35705950	sex,age,principal_component_1,principal_component_2,principal_component_3	0.251337	0.223349	1.28574	0.260456	logistic	136323	105	136218	1	0.0830601	0	`737.2` ~ `rs35705950` + `sex` + `age` + `principal_component_1` + `principal_component_2` + `principal_component_3`	(Intercept) + rs35705950 + sexM + age + principal_component_1 + principal_component_2 + principal_component_3		Lordosis (acquired)	musculoskeletal
426.4	rs35705950	sex,age,principal_component_1,principal_component_2,principal_component_3	0.203216	0.180652	1.22534	0.26063	logistic	108192	161	108031	1	0.0818776	0	`426.4` ~ `rs35705950` + `sex` + `age` + `principal_component_1` + `principal_component_2` + `principal_component_3`	(Intercept) + rs35705950 + sexM + age + principal_component_1 + principal_component_2 + principal_component_3		Anomalous atrioventricular excitation	circulatory system
567	rs35705950	sex,age,principal_component_1,principal_component_2,principal_component_3	0.073695	0.0656556	1.07648	0.261672	logistic	143830	1403	142427	1	0.0837447	0	`567` ~ `rs35705950` + `sex` + `age` + `principal_component_1` + `principal_component_2` + `principal_component_3`	(Intercept) + rs35705950 + sexM + age + principal_component_1 + principal_component_2 + principal_component_3		Peritonitis and retroperitoneal infections	digestive
749.2	rs35705950	sex,age,principal_component_1,principal_component_2,principal_component_3	-0.439039	0.391264	0.644656	0.261818	logistic	163897	59	163838	1	0.084245	0	`749.2` ~ `rs35705950` + `sex` + `age` + `principal_component_1` + `principal_component_2` + `principal_component_3`	(Intercept) + rs35705950 + sexM + age + principal_component_1 + principal_component_2 + principal_component_3		Congenital anomalies of skull and face bones	congenital anomalies
250.5	rs35705950	sex,age,principal_component_1,principal_component_2,principal_component_3	-0.186858	0.166949	0.829561	0.263031	logistic	111155	305	110850	1	0.0847195	0	`250.5` ~ `rs35705950` + `sex` + `age` + `principal_component_1` + `principal_component_2` + `principal_component_3`	(Intercept) + rs35705950 + sexM + age + principal_component_1 + principal_component_2 + principal_component_3		Glycosuria or Acetonuria	endocrine/metabolic
931	rs35705950	sex,age,principal_component_1,principal_component_2,principal_component_3	0.0640638	0.0572486	1.06616	0.26312	logistic	124169	1559	122610	1	0.0820696	0	`931` ~ `rs35705950` + `sex` + `age` + `principal_component_1` + `principal_component_2` + `principal_component_3`	(Intercept) + rs35705950 + sexM + age + principal_component_1 + principal_component_2 + principal_component_3		Contact dermatitis and other eczema due to plants [except food]	dermatologic
870.1	rs35705950	sex,age,principal_component_1,principal_component_2,principal_component_3	0.148709	0.13301	1.16034	0.263557	logistic	141817	352	141465	1	0.0837276	0	`870.1` ~ `rs35705950` + `sex` + `age` + `principal_component_1` + `principal_component_2` + `principal_component_3`	(Intercept) + rs35705950 + sexM + age + principal_component_1 + principal_component_2 + principal_component_3		Open wound or laceration of eye or eyelid	injuries & poisonings
282	rs35705950	sex,age,principal_component_1,principal_component_2,principal_component_3	-0.0906796	0.0811327	0.91331	0.263708	logistic	120504	1691	118813	1	0.0850677	0	`282` ~ `rs35705950` + `sex` + `age` + `principal_component_1` + `principal_component_2` + `principal_component_3`	(Intercept) + rs35705950 + sexM + age + principal_component_1 + principal_component_2 + principal_component_3		Hereditary hemolytic anemias	hematopoietic
351	rs35705950	sex,age,principal_component_1,principal_component_2,principal_component_3	-0.0241089	0.0215832	0.976179	0.263986	logistic	151127	15906	135221	1	0.0836813	0	`351` ~ `rs35705950` + `sex` + `age` + `principal_component_1` + `principal_component_2` + `principal_component_3`	(Intercept) + rs35705950 + sexM + age + principal_component_1 + principal_component_2 + principal_component_3		Other peripheral nerve disorders	neurological
228	rs35705950	sex,age,principal_component_1,principal_component_2,principal_component_3	-0.0319148	0.0285747	0.968589	0.264042	logistic	161068	7139	153929	1	0.0838311	0	`228` ~ `rs35705950` + `sex` + `age` + `principal_component_1` + `principal_component_2` + `principal_component_3`	(Intercept) + rs35705950 + sexM + age + principal_component_1 + principal_component_2 + principal_component_3		Hemangioma and lymphangioma, any site	neoplasms
427.12	rs35705950	sex,age,principal_component_1,principal_component_2,principal_component_3	0.0586139	0.0526048	1.06037	0.26518	logistic	110240	2209	108031	1	0.0821344	0	`427.12` ~ `rs35705950` + `sex` + `age` + `principal_component_1` + `principal_component_2` + `principal_component_3`	(Intercept) + rs35705950 + sexM + age + principal_component_1 + principal_component_2 + principal_component_3		Paroxysmal ventricular tachycardia	circulatory system
276.13	rs35705950	sex,age,principal_component_1,principal_component_2,principal_component_3	0.0423504	0.0380611	1.04326	0.265839	logistic	134452	4726	129726	1	0.0843796	0	`276.13` ~ `rs35705950` + `sex` + `age` + `principal_component_1` + `principal_component_2` + `principal_component_3`	(Intercept) + rs35705950 + sexM + age + principal_component_1 + principal_component_2 + principal_component_3		Hyperpotassemia	endocrine/metabolic
696.2	rs35705950	sex,age,principal_component_1,principal_component_2,principal_component_3	-0.470373	0.423244	0.624769	0.266416	logistic	127280	51	127229	1	0.0818903	0	`696.2` ~ `rs35705950` + `sex` + `age` + `principal_component_1` + `principal_component_2` + `principal_component_3`	(Intercept) + rs35705950 + sexM + age + principal_component_1 + principal_component_2 + principal_component_3		Parapsoriasis	dermatologic
480.5	rs35705950	sex,age,principal_component_1,principal_component_2,principal_component_3	0.14901	0.134259	1.16068	0.267054	logistic	131801	298	131503	1	0.0834174	0	`480.5` ~ `rs35705950` + `sex` + `age` + `principal_component_1` + `principal_component_2` + `principal_component_3`	(Intercept) + rs35705950 + sexM + age + principal_component_1 + principal_component_2 + principal_component_3		Bronchopneumonia and lung abscess	respiratory
736.1	rs35705950	sex,age,principal_component_1,principal_component_2,principal_component_3	-0.236517	0.213113	0.789372	0.267076	logistic	136390	172	136218	1	0.0830229	0	`736.1` ~ `rs35705950` + `sex` + `age` + `principal_component_1` + `principal_component_2` + `principal_component_3`	(Intercept) + rs35705950 + sexM + age + principal_component_1 + principal_component_2 + principal_component_3		Acquired deformities of forearm	musculoskeletal
275.5	rs35705950	sex,age,principal_component_1,principal_component_2,principal_component_3	-0.0490605	0.0443266	0.952123	0.268382	logistic	153478	3561	149917	1	0.0843052	0	`275.5` ~ `rs35705950` + `sex` + `age` + `principal_component_1` + `principal_component_2` + `principal_component_3`	(Intercept) + rs35705950 + sexM + age + principal_component_1 + principal_component_2 + principal_component_3		Disorders of calcium/phosphorus metabolism	endocrine/metabolic
724	rs35705950	sex,age,principal_component_1,principal_component_2,principal_component_3	0.0292261	0.0264402	1.02966	0.269001	logistic	129875	9578	120297	1	0.0832454	0	`724` ~ `rs35705950` + `sex` + `age` + `principal_component_1` + `principal_component_2` + `principal_component_3`	(Intercept) + rs35705950 + sexM + age + principal_component_1 + principal_component_2 + principal_component_3		Other and unspecified disorders of back	musculoskeletal
229	rs35705950	sex,age,principal_component_1,principal_component_2,principal_component_3	0.0711465	0.0643877	1.07374	0.269172	logistic	163922	1390	162532	1	0.0842321	0	`229` ~ `rs35705950` + `sex` + `age` + `principal_component_1` + `principal_component_2` + `principal_component_3`	(Intercept) + rs35705950 + sexM + age + principal_component_1 + principal_component_2 + principal_component_3		Benign neoplasm of unspecified sites	neoplasms
724.8	rs35705950	sex,age,principal_component_1,principal_component_2,principal_component_3	0.0615351	0.0557323	1.06347	0.269541	logistic	122396	2099	120297	1	0.0825395	0	`724.8` ~ `rs35705950` + `sex` + `age` + `principal_component_1` + `principal_component_2` + `principal_component_3`	(Intercept) + rs35705950 + sexM + age + principal_component_1 + principal_component_2 + principal_component_3		Other symptoms referable to back	musculoskeletal
433.11	rs35705950	sex,age,principal_component_1,principal_component_2,principal_component_3	-0.121703	0.11033	0.885411	0.269993	logistic	148685	577	148108	1	0.0837946	0	`433.11` ~ `rs35705950` + `sex` + `age` + `principal_component_1` + `principal_component_2` + `principal_component_3`	(Intercept) + rs35705950 + sexM + age + principal_component_1 + principal_component_2 + principal_component_3		Occlusion of cerebral arteries, with cerebral infarction	circulatory system
519.9	rs35705950	sex,age,principal_component_1,principal_component_2,principal_component_3	0.0596507	0.0542005	1.06147	0.271089	logistic	158098	2114	155984	1	0.0837866	0	`519.9` ~ `rs35705950` + `sex` + `age` + `principal_component_1` + `principal_component_2` + `principal_component_3`	(Intercept) + rs35705950 + sexM + age + principal_component_1 + principal_component_2 + principal_component_3		Symptoms involving respiratory system and other chest symptoms	respiratory
327.5	rs35705950	sex,age,principal_component_1,principal_component_2,principal_component_3	-0.0838577	0.0762471	0.919562	0.271413	logistic	115396	1152	114244	1	0.0816103	0	`327.5` ~ `rs35705950` + `sex` + `age` + `principal_component_1` + `principal_component_2` + `principal_component_3`	(Intercept) + rs35705950 + sexM + age + principal_component_1 + principal_component_2 + principal_component_3		Parasomnia	neurological
569	rs35705950	sex,age,principal_component_1,principal_component_2,principal_component_3	0.0360747	0.032862	1.03673	0.272308	logistic	148213	5786	142427	1	0.0840513	0	`569` ~ `rs35705950` + `sex` + `age` + `principal_component_1` + `principal_component_2` + `principal_component_3`	(Intercept) + rs35705950 + sexM + age + principal_component_1 + principal_component_2 + principal_component_3		Other disorders of intestine	digestive
261.1	rs35705950	sex,age,principal_component_1,principal_component_2,principal_component_3	0.224863	0.204987	1.25215	0.272658	logistic	120962	136	120826	1	0.0830054	0	`261.1` ~ `rs35705950` + `sex` + `age` + `principal_component_1` + `principal_component_2` + `principal_component_3`	(Intercept) + rs35705950 + sexM + age + principal_component_1 + principal_component_2 + principal_component_3		Vitamin A deficiency	endocrine/metabolic
277.4	rs35705950	sex,age,principal_component_1,principal_component_2,principal_component_3	0.08118	0.074282	1.08457	0.274454	logistic	157743	1034	156709	1	0.083991	0	`277.4` ~ `rs35705950` + `sex` + `age` + `principal_component_1` + `principal_component_2` + `principal_component_3`	(Intercept) + rs35705950 + sexM + age + principal_component_1 + principal_component_2 + principal_component_3		Disorders of bilirubin excretion	endocrine/metabolic
427.3	rs35705950	sex,age,principal_component_1,principal_component_2,principal_component_3	0.0305885	0.0280389	1.03106	0.275304	logistic	116654	8623	108031	1	0.0828561	0	`427.3` ~ `rs35705950` + `sex` + `age` + `principal_component_1` + `principal_component_2` + `principal_component_3`	(Intercept) + rs35705950 + sexM + age + principal_component_1 + principal_component_2 + principal_component_3		Other specified cardiac dysrhythmias	circulatory system
79.1	rs35705950	sex,age,principal_component_1,principal_component_2,principal_component_3	0.0864335	0.0793827	1.09028	0.276233	logistic	120395	1023	119372	1	0.0838532	0	`079.1` ~ `rs35705950` + `sex` + `age` + `principal_component_1` + `principal_component_2` + `principal_component_3`	(Intercept) + rs35705950 + sexM + age + principal_component_1 + principal_component_2 + principal_component_3		Varicella infection	infectious diseases
700	rs35705950	sex,age,principal_component_1,principal_component_2,principal_component_3	-0.0507411	0.0466266	0.950525	0.276487	logistic	143536	3400	140136	1	0.0829513	0	`700` ~ `rs35705950` + `sex` + `age` + `principal_component_1` + `principal_component_2` + `principal_component_3`	(Intercept) + rs35705950 + sexM + age + principal_component_1 + principal_component_2 + principal_component_3		Corns and callosities	dermatologic
627.21	rs35705950	sex,age,principal_component_1,principal_component_2,principal_component_3	0.159322	0.146769	1.17272	0.277688	logistic	122639	226	122413	1	0.083917	0	`627.21` ~ `rs35705950` + `sex` + `age` + `principal_component_1` + `principal_component_2` + `principal_component_3`	(Intercept) + rs35705950 + sexM + age + principal_component_1 + principal_component_2 + principal_component_3		Symptomatic artificial menopause	genitourinary
618.2	rs35705950	sex,age,principal_component_1,principal_component_2,principal_component_3	-0.0731658	0.0674031	0.929447	0.277702	logistic	161243	1394	159849	1	0.0839664	0	`618.2` ~ `rs35705950` + `sex` + `age` + `principal_component_1` + `principal_component_2` + `principal_component_3`	(Intercept) + rs35705950 + sexM + age + principal_component_1 + principal_component_2 + principal_component_3		Uterine/Uterovaginal prolapse	genitourinary
151	rs35705950	sex,age,principal_component_1,principal_component_2,principal_component_3	0.176237	0.162423	1.19272	0.277898	logistic	154601	217	154384	1	0.0838481	0	`151` ~ `rs35705950` + `sex` + `age` + `principal_component_1` + `principal_component_2` + `principal_component_3`	(Intercept) + rs35705950 + sexM + age + principal_component_1 + principal_component_2 + principal_component_3		Cancer of stomach	neoplasms
458.9	rs35705950	sex,age,principal_component_1,principal_component_2,principal_component_3	0.0402205	0.0371167	1.04104	0.278533	logistic	153226	4684	148542	1	0.084098	0	`458.9` ~ `rs35705950` + `sex` + `age` + `principal_component_1` + `principal_component_2` + `principal_component_3`	(Intercept) + rs35705950 + sexM + age + principal_component_1 + principal_component_2 + principal_component_3		Hypotension NOS	circulatory system
242	rs35705950	sex,age,principal_component_1,principal_component_2,principal_component_3	-0.0504213	0.0465812	0.950829	0.279057	logistic	131674	3308	128366	1	0.0816904	0	`242` ~ `rs35705950` + `sex` + `age` + `principal_component_1` + `principal_component_2` + `principal_component_3`	(Intercept) + rs35705950 + sexM + age + principal_component_1 + principal_component_2 + principal_component_3		Thyrotoxicosis with or without goiter	endocrine/metabolic
341	rs35705950	sex,age,principal_component_1,principal_component_2,principal_component_3	0.105795	0.097782	1.11159	0.279277	logistic	136674	595	136079	1	0.0837687	0	`341` ~ `rs35705950` + `sex` + `age` + `principal_component_1` + `principal_component_2` + `principal_component_3`	(Intercept) + rs35705950 + sexM + age + principal_component_1 + principal_component_2 + principal_component_3		Other demyelinating diseases of central nervous system	neurological
370.1	rs35705950	sex,age,principal_component_1,principal_component_2,principal_component_3	0.121727	0.112719	1.12945	0.280178	logistic	132675	471	132204	1	0.0833729	0	`370.1` ~ `rs35705950` + `sex` + `age` + `principal_component_1` + `principal_component_2` + `principal_component_3`	(Intercept) + rs35705950 + sexM + age + principal_component_1 + principal_component_2 + principal_component_3		Corneal ulcer	sense organs
586.2	rs35705950	sex,age,principal_component_1,principal_component_2,principal_component_3	-0.043144	0.0399894	0.957773	0.280639	logistic	133270	4370	128900	1	0.0845277	0	`586.2` ~ `rs35705950` + `sex` + `age` + `principal_component_1` + `principal_component_2` + `principal_component_3`	(Intercept) + rs35705950 + sexM + age + principal_component_1 + principal_component_2 + principal_component_3		Cyst of kidney, acquired	genitourinary
276.42	rs35705950	sex,age,principal_component_1,principal_component_2,principal_component_3	0.138463	0.128667	1.14851	0.281865	logistic	130099	373	129726	1	0.0843473	0	`276.42` ~ `rs35705950` + `sex` + `age` + `principal_component_1` + `principal_component_2` + `principal_component_3`	(Intercept) + rs35705950 + sexM + age + principal_component_1 + principal_component_2 + principal_component_3		Alkalosis	endocrine/metabolic
531.1	rs35705950	sex,age,principal_component_1,principal_component_2,principal_component_3	0.124891	0.116138	1.13302	0.282211	logistic	159678	423	159255	1	0.0842665	0	`531.1` ~ `rs35705950` + `sex` + `age` + `principal_component_1` + `principal_component_2` + `principal_component_3`	(Intercept) + rs35705950 + sexM + age + principal_component_1 + principal_component_2 + principal_component_3		Hemorrhage from gastrointestinal ulcer	digestive
117.3	rs35705950	sex,age,principal_component_1,principal_component_2,principal_component_3	-0.78014	0.725567	0.458342	0.282279	logistic	131916	21	131895	1	0.0846448	0	`117.3` ~ `rs35705950` + `sex` + `age` + `principal_component_1` + `principal_component_2` + `principal_component_3`	(Intercept) + rs35705950 + sexM + age + principal_component_1 + principal_component_2 + principal_component_3		Blastomycotic infection	infectious diseases
930	rs35705950	sex,age,principal_component_1,principal_component_2,principal_component_3	-0.132862	0.123781	0.875585	0.283108	logistic	123087	477	122610	1	0.0816536	0	`930` ~ `rs35705950` + `sex` + `age` + `principal_component_1` + `principal_component_2` + `principal_component_3`	(Intercept) + rs35705950 + sexM + age + principal_component_1 + principal_component_2 + principal_component_3		Allergic reaction to food	injuries & poisonings
690.1	rs35705950	sex,age,principal_component_1,principal_component_2,principal_component_3	-0.0382786	0.0356956	0.962445	0.283558	logistic	132407	5178	127229	1	0.0821747	0	`690.1` ~ `rs35705950` + `sex` + `age` + `principal_component_1` + `principal_component_2` + `principal_component_3`	(Intercept) + rs35705950 + sexM + age + principal_component_1 + principal_component_2 + principal_component_3		Seborrheic dermatitis	dermatologic
681.6	rs35705950	sex,age,principal_component_1,principal_component_2,principal_component_3	0.0895335	0.0835299	1.09366	0.283777	logistic	131956	860	131096	1	0.0835998	0	`681.6` ~ `rs35705950` + `sex` + `age` + `principal_component_1` + `principal_component_2` + `principal_component_3`	(Intercept) + rs35705950 + sexM + age + principal_component_1 + principal_component_2 + principal_component_3		Cellulitis and abscess of foot, toe	dermatologic
795.8	rs35705950	sex,age,principal_component_1,principal_component_2,principal_component_3	-0.184217	0.172062	0.831756	0.284331	logistic	162878	239	162639	1	0.0843361	0	`795.8` ~ `rs35705950` + `sex` + `age` + `principal_component_1` + `principal_component_2` + `principal_component_3`	(Intercept) + rs35705950 + sexM + age + principal_component_1 + principal_component_2 + principal_component_3		Abnormal tumor markers	symptoms
420.21	rs35705950	sex,age,principal_component_1,principal_component_2,principal_component_3	0.133182	0.124426	1.14246	0.284453	logistic	155200	378	154822	1	0.0839755	0	`420.21` ~ `rs35705950` + `sex` + `age` + `principal_component_1` + `principal_component_2` + `principal_component_3`	(Intercept) + rs35705950 + sexM + age + principal_component_1 + principal_component_2 + principal_component_3		Acute pericarditis	circulatory system
333.3	rs35705950	sex,age,principal_component_1,principal_component_2,principal_component_3	-0.63538	0.59478	0.529734	0.285403	logistic	136109	30	136079	1	0.083694	0	`333.3` ~ `rs35705950` + `sex` + `age` + `principal_component_1` + `principal_component_2` + `principal_component_3`	(Intercept) + rs35705950 + sexM + age + principal_component_1 + principal_component_2 + principal_component_3		Tics and choreas	neurological
727.1	rs35705950	sex,age,principal_component_1,principal_component_2,principal_component_3	0.0287453	0.0269483	1.02916	0.286115	logistic	113862	9657	104205	1	0.0822004	0	`727.1` ~ `rs35705950` + `sex` + `age` + `principal_component_1` + `principal_component_2` + `principal_component_3`	(Intercept) + rs35705950 + sexM + age + principal_component_1 + principal_component_2 + principal_component_3		Synovitis and tenosynovitis	musculoskeletal
250.42	rs35705950	sex,age,principal_component_1,principal_component_2,principal_component_3	0.0230147	0.021584	1.02328	0.286296	logistic	127525	16675	110850	1	0.0851088	0	`250.42` ~ `rs35705950` + `sex` + `age` + `principal_component_1` + `principal_component_2` + `principal_component_3`	(Intercept) + rs35705950 + sexM + age + principal_component_1 + principal_component_2 + principal_component_3		Other abnormal glucose	endocrine/metabolic
531	rs35705950	sex,age,principal_component_1,principal_component_2,principal_component_3	0.0451949	0.0424226	1.04623	0.286719	logistic	162817	3562	159255	1	0.0843462	0	`531` ~ `rs35705950` + `sex` + `age` + `principal_component_1` + `principal_component_2` + `principal_component_3`	(Intercept) + rs35705950 + sexM + age + principal_component_1 + principal_component_2 + principal_component_3		Peptic ulcer (excl. esophageal)	digestive
448	rs35705950	sex,age,principal_component_1,principal_component_2,principal_component_3	-0.104809	0.0984057	0.900496	0.286844	logistic	141792	593	141199	1	0.0830971	0	`448` ~ `rs35705950` + `sex` + `age` + `principal_component_1` + `principal_component_2` + `principal_component_3`	(Intercept) + rs35705950 + sexM + age + principal_component_1 + principal_component_2 + principal_component_3		Disease of capillaries	circulatory system
528.41	rs35705950	sex,age,principal_component_1,principal_component_2,principal_component_3	0.247391	0.233186	1.28068	0.288728	logistic	150936	97	150839	1	0.0836348	0	`528.41` ~ `rs35705950` + `sex` + `age` + `principal_component_1` + `principal_component_2` + `principal_component_3`	(Intercept) + rs35705950 + sexM + age + principal_component_1 + principal_component_2 + principal_component_3		Cyst of the salivary gland	digestive
726.1	rs35705950	sex,age,principal_component_1,principal_component_2,principal_component_3	0.022039	0.0208313	1.02228	0.290067	logistic	121985	17780	104205	1	0.0829733	0	`726.1` ~ `rs35705950` + `sex` + `age` + `principal_component_1` + `principal_component_2` + `principal_component_3`	(Intercept) + rs35705950 + sexM + age + principal_component_1 + principal_component_2 + principal_component_3		Enthesopathy	musculoskeletal
174.2	rs35705950	sex,age,principal_component_1,principal_component_2,principal_component_3	0.267626	0.253115	1.30686	0.290359	logistic	144355	74	144281	1	0.0840532	0	`174.2` ~ `rs35705950` + `sex` + `age` + `principal_component_1` + `principal_component_2` + `principal_component_3`	(Intercept) + rs35705950 + sexM + age + principal_component_1 + principal_component_2 + principal_component_3		Breast cancer [male]	neoplasms
522.5	rs35705950	sex,age,principal_component_1,principal_component_2,principal_component_3	0.0630655	0.0596837	1.0651	0.290666	logistic	144568	1929	142639	1	0.0853578	0	`522.5` ~ `rs35705950` + `sex` + `age` + `principal_component_1` + `principal_component_2` + `principal_component_3`	(Intercept) + rs35705950 + sexM + age + principal_component_1 + principal_component_2 + principal_component_3		Periapical abscess	digestive
261.4	rs35705950	sex,age,principal_component_1,principal_component_2,principal_component_3	0.0187663	0.0177973	1.01894	0.291679	logistic	146155	25329	120826	1	0.0839485	0	`261.4` ~ `rs35705950` + `sex` + `age` + `principal_component_1` + `principal_component_2` + `principal_component_3`	(Intercept) + rs35705950 + sexM + age + principal_component_1 + principal_component_2 + principal_component_3		Vitamin D deficiency	endocrine/metabolic
384.4	rs35705950	sex,age,principal_component_1,principal_component_2,principal_component_3	-0.104088	0.0988861	0.901146	0.292523	logistic	141047	685	140362	1	0.0832985	0	`384.4` ~ `rs35705950` + `sex` + `age` + `principal_component_1` + `principal_component_2` + `principal_component_3`	(Intercept) + rs35705950 + sexM + age + principal_component_1 + principal_component_2 + principal_component_3		Perforation of tympanic membrane	sense organs
800.3	rs35705950	sex,age,principal_component_1,principal_component_2,principal_component_3	-0.062589	0.0595201	0.93933	0.293001	logistic	142398	1912	140486	1	0.0832069	0	`800.3` ~ `rs35705950` + `sex` + `age` + `principal_component_1` + `principal_component_2` + `principal_component_3`	(Intercept) + rs35705950 + sexM + age + principal_component_1 + principal_component_2 + principal_component_3		Fracture of tibia and fibula	injuries & poisonings
41	rs35705950	sex,age,principal_component_1,principal_component_2,principal_component_3	0.0283338	0.026982	1.02874	0.293672	logistic	150880	9982	140898	1	0.084554	0	`041` ~ `rs35705950` + `sex` + `age` + `principal_component_1` + `principal_component_2` + `principal_component_3`	(Intercept) + rs35705950 + sexM + age + principal_component_1 + principal_component_2 + principal_component_3		Bacterial infection NOS	infectious diseases
327.72	rs35705950	sex,age,principal_component_1,principal_component_2,principal_component_3	-0.14365	0.136846	0.866191	0.293846	logistic	114602	358	114244	1	0.0815954	0	`327.72` ~ `rs35705950` + `sex` + `age` + `principal_component_1` + `principal_component_2` + `principal_component_3`	(Intercept) + rs35705950 + sexM + age + principal_component_1 + principal_component_2 + principal_component_3		Sleep related leg cramps	neurological
713	rs35705950	sex,age,principal_component_1,principal_component_2,principal_component_3	0.104986	0.100044	1.11069	0.293995	logistic	139597	591	139006	1	0.0835405	0	`713` ~ `rs35705950` + `sex` + `age` + `principal_component_1` + `principal_component_2` + `principal_component_3`	(Intercept) + rs35705950 + sexM + age + principal_component_1 + principal_component_2 + principal_component_3		Arthropathy associated with other disorders classified elsewhere	musculoskeletal
769	rs35705950	sex,age,principal_component_1,principal_component_2,principal_component_3	-0.0563073	0.0537763	0.945249	0.29507	logistic	164759	2235	162524	1	0.0842746	0	`769` ~ `rs35705950` + `sex` + `age` + `principal_component_1` + `principal_component_2` + `principal_component_3`	(Intercept) + rs35705950 + sexM + age + principal_component_1 + principal_component_2 + principal_component_3		Nonallopathic lesions NEC	symptoms
332	rs35705950	sex,age,principal_component_1,principal_component_2,principal_component_3	0.0728436	0.0695934	1.07556	0.295237	logistic	137174	1095	136079	1	0.0839044	0	`332` ~ `rs35705950` + `sex` + `age` + `principal_component_1` + `principal_component_2` + `principal_component_3`	(Intercept) + rs35705950 + sexM + age + principal_component_1 + principal_component_2 + principal_component_3		Parkinson's disease	neurological
618.5	rs35705950	sex,age,principal_component_1,principal_component_2,principal_component_3	-0.160143	0.153104	0.852022	0.295573	logistic	160117	268	159849	1	0.0839261	0	`618.5` ~ `rs35705950` + `sex` + `age` + `principal_component_1` + `principal_component_2` + `principal_component_3`	(Intercept) + rs35705950 + sexM + age + principal_component_1 + principal_component_2 + principal_component_3		Prolapse of vaginal vault after hysterectomy	genitourinary
599.5	rs35705950	sex,age,principal_component_1,principal_component_2,principal_component_3	-0.0227178	0.02176	0.977538	0.296476	logistic	129157	16153	113004	1	0.0832166	0	`599.5` ~ `rs35705950` + `sex` + `age` + `principal_component_1` + `principal_component_2` + `principal_component_3`	(Intercept) + rs35705950 + sexM + age + principal_component_1 + principal_component_2 + principal_component_3		Frequency of urination and polyuria	genitourinary
429.2	rs35705950	sex,age,principal_component_1,principal_component_2,principal_component_3	0.0461723	0.0443833	1.04725	0.298197	logistic	143357	3088	140269	1	0.0838327	0	`429.2` ~ `rs35705950` + `sex` + `age` + `principal_component_1` + `principal_component_2` + `principal_component_3`	(Intercept) + rs35705950 + sexM + age + principal_component_1 + principal_component_2 + principal_component_3		Abnormal function study of cardiovascular system	circulatory system
585.34	rs35705950	sex,age,principal_component_1,principal_component_2,principal_component_3	0.0618188	0.0594756	1.06377	0.29862	logistic	130950	2050	128900	1	0.0844483	0	`585.34` ~ `rs35705950` + `sex` + `age` + `principal_component_1` + `principal_component_2` + `principal_component_3`	(Intercept) + rs35705950 + sexM + age + principal_component_1 + principal_component_2 + principal_component_3		Chronic Kidney Disease, Stage IV	genitourinary
731.1	rs35705950	sex,age,principal_component_1,principal_component_2,principal_component_3	-0.324428	0.313661	0.722941	0.300984	logistic	118756	87	118669	1	0.0814527	0	`731.1` ~ `rs35705950` + `sex` + `age` + `principal_component_1` + `principal_component_2` + `principal_component_3`	(Intercept) + rs35705950 + sexM + age + principal_component_1 + principal_component_2 + principal_component_3		Osteitis deformans [Paget's disease of bone]	musculoskeletal
367.8	rs35705950	sex,age,principal_component_1,principal_component_2,principal_component_3	-0.0413094	0.0400093	0.959532	0.301841	logistic	142044	3983	138061	1	0.0842591	0	`367.8` ~ `rs35705950` + `sex` + `age` + `principal_component_1` + `principal_component_2` + `principal_component_3`	(Intercept) + rs35705950 + sexM + age + principal_component_1 + principal_component_2 + principal_component_3		Hypermetropia	sense organs
578	rs35705950	sex,age,principal_component_1,principal_component_2,principal_component_3	0.0241626	0.0234191	1.02446	0.302189	logistic	148945	12919	136026	1	0.083786	0	`578` ~ `rs35705950` + `sex` + `age` + `principal_component_1` + `principal_component_2` + `principal_component_3`	(Intercept) + rs35705950 + sexM + age + principal_component_1 + principal_component_2 + principal_component_3		Gastrointestinal hemorrhage	digestive
703.1	rs35705950	sex,age,principal_component_1,principal_component_2,principal_component_3	-0.047835	0.046411	0.953291	0.30269	logistic	143282	3178	140104	1	0.0834997	0	`703.1` ~ `rs35705950` + `sex` + `age` + `principal_component_1` + `principal_component_2` + `principal_component_3`	(Intercept) + rs35705950 + sexM + age + principal_component_1 + principal_component_2 + principal_component_3		Ingrowing nail	dermatologic
743.2	rs35705950	sex,age,principal_component_1,principal_component_2,principal_component_3	-0.0825954	0.0801405	0.920724	0.302714	logistic	141160	969	140191	1	0.0823711	0	`743.2` ~ `rs35705950` + `sex` + `age` + `principal_component_1` + `principal_component_2` + `principal_component_3`	(Intercept) + rs35705950 + sexM + age + principal_component_1 + principal_component_2 + principal_component_3		Pathologic fracture	musculoskeletal
540.11	rs35705950	sex,age,principal_component_1,principal_component_2,principal_component_3	-0.0807376	0.0783411	0.922436	0.302733	logistic	164037	1097	162940	1	0.0841914	0	`540.11` ~ `rs35705950` + `sex` + `age` + `principal_component_1` + `principal_component_2` + `principal_component_3`	(Intercept) + rs35705950 + sexM + age + principal_component_1 + principal_component_2 + principal_component_3		Acute appendicitis	digestive
599.7	rs35705950	sex,age,principal_component_1,principal_component_2,principal_component_3	0.200035	0.194565	1.22145	0.303896	logistic	113234	230	113004	1	0.0825238	0	`599.7` ~ `rs35705950` + `sex` + `age` + `principal_component_1` + `principal_component_2` + `principal_component_3`	(Intercept) + rs35705950 + sexM + age + principal_component_1 + principal_component_2 + principal_component_3		Urethral discharge	genitourinary
727	rs35705950	sex,age,principal_component_1,principal_component_2,principal_component_3	0.0209234	0.0203611	1.02114	0.304129	logistic	123229	19024	104205	1	0.0829837	0	`727` ~ `rs35705950` + `sex` + `age` + `principal_component_1` + `principal_component_2` + `principal_component_3`	(Intercept) + rs35705950 + sexM + age + principal_component_1 + principal_component_2 + principal_component_3		Other disorders of synovium, tendon, and bursa	musculoskeletal
711	rs35705950	sex,age,principal_component_1,principal_component_2,principal_component_3	-0.0879213	0.0855879	0.915833	0.304297	logistic	139931	925	139006	1	0.0834804	0	`711` ~ `rs35705950` + `sex` + `age` + `principal_component_1` + `principal_component_2` + `principal_component_3`	(Intercept) + rs35705950 + sexM + age + principal_component_1 + principal_component_2 + principal_component_3		Arthropathy associated with infections	musculoskeletal
364.4	rs35705950	sex,age,principal_component_1,principal_component_2,principal_component_3	-0.0914312	0.0891366	0.912624	0.305013	logistic	139949	870	139079	1	0.0841592	0	`364.4` ~ `rs35705950` + `sex` + `age` + `principal_component_1` + `principal_component_2` + `principal_component_3`	(Intercept) + rs35705950 + sexM + age + principal_component_1 + principal_component_2 + principal_component_3		Corneal degenerations	sense organs
622	rs35705950	sex,age,principal_component_1,principal_component_2,principal_component_3	0.0492282	0.0479989	1.05046	0.305076	logistic	160196	2771	157425	1	0.0842281	0	`622` ~ `rs35705950` + `sex` + `age` + `principal_component_1` + `principal_component_2` + `principal_component_3`	(Intercept) + rs35705950 + sexM + age + principal_component_1 + principal_component_2 + principal_component_3		Polyp of female genital organs	genitourinary
446.8	rs35705950	sex,age,principal_component_1,principal_component_2,principal_component_3	0.344687	0.336889	1.41155	0.306239	logistic	141261	62	141199	1	0.0830378	0	`446.8` ~ `rs35705950` + `sex` + `age` + `principal_component_1` + `principal_component_2` + `principal_component_3`	(Intercept) + rs35705950 + sexM + age + principal_component_1 + principal_component_2 + principal_component_3		Thrombotic microangiopathy	circulatory system
204.4	rs35705950	sex,age,principal_component_1,principal_component_2,principal_component_3	0.104167	0.10188	1.10979	0.306571	logistic	160289	593	159696	1	0.0842135	0	`204.4` ~ `rs35705950` + `sex` + `age` + `principal_component_1` + `principal_component_2` + `principal_component_3`	(Intercept) + rs35705950 + sexM + age + principal_component_1 + principal_component_2 + principal_component_3		Multiple myeloma	neoplasms
649.1	rs35705950	sex,age,principal_component_1,principal_component_2,principal_component_3	-0.0562383	0.0551314	0.945314	0.307692	logistic	157234	2743	154491	1	0.084953	0	`649.1` ~ `rs35705950` + `sex` + `age` + `principal_component_1` + `principal_component_2` + `principal_component_3`	(Intercept) + rs35705950 + sexM + age + principal_component_1 + principal_component_2 + principal_component_3		Diabetes or abnormal glucose tolerance complicating pregnancy	pregnancy complications
41.4	rs35705950	sex,age,principal_component_1,principal_component_2,principal_component_3	-0.0896965	0.0879722	0.914209	0.307918	logistic	141837	939	140898	1	0.0846852	0	`041.4` ~ `rs35705950` + `sex` + `age` + `principal_component_1` + `principal_component_2` + `principal_component_3`	(Intercept) + rs35705950 + sexM + age + principal_component_1 + principal_component_2 + principal_component_3		E. coli	infectious diseases
989	rs35705950	sex,age,principal_component_1,principal_component_2,principal_component_3	-0.212703	0.209137	0.808396	0.309129	logistic	163952	165	163787	1	0.0843509	0	`989` ~ `rs35705950` + `sex` + `age` + `principal_component_1` + `principal_component_2` + `principal_component_3`	(Intercept) + rs35705950 + sexM + age + principal_component_1 + principal_component_2 + principal_component_3		Toxic effect of other substances, chiefly nonmedicinal as to source	injuries & poisonings
564.1	rs35705950	sex,age,principal_component_1,principal_component_2,principal_component_3	-0.0323902	0.0318706	0.968129	0.309485	logistic	111196	6224	104972	1	0.0820173	0	`564.1` ~ `rs35705950` + `sex` + `age` + `principal_component_1` + `principal_component_2` + `principal_component_3`	(Intercept) + rs35705950 + sexM + age + principal_component_1 + principal_component_2 + principal_component_3		Irritable Bowel Syndrome	digestive
225.1	rs35705950	sex,age,principal_component_1,principal_component_2,principal_component_3	0.0676561	0.0666029	1.07	0.309718	logistic	161883	1295	160588	1	0.0841348	0	`225.1` ~ `rs35705950` + `sex` + `age` + `principal_component_1` + `principal_component_2` + `principal_component_3`	(Intercept) + rs35705950 + sexM + age + principal_component_1 + principal_component_2 + principal_component_3		Benign neoplasm of brain, cranial nerves, meninges	neoplasms
41.21	rs35705950	sex,age,principal_component_1,principal_component_2,principal_component_3	-0.264556	0.260511	0.767546	0.309854	logistic	141013	115	140898	1	0.0847298	0	`041.21` ~ `rs35705950` + `sex` + `age` + `principal_component_1` + `principal_component_2` + `principal_component_3`	(Intercept) + rs35705950 + sexM + age + principal_component_1 + principal_component_2 + principal_component_3		Rheumatic fever / chorea	infectious diseases
519.1	rs35705950	sex,age,principal_component_1,principal_component_2,principal_component_3	-0.350534	0.34598	0.704312	0.310982	logistic	156071	87	155984	1	0.0836606	0	`519.1` ~ `rs35705950` + `sex` + `age` + `principal_component_1` + `principal_component_2` + `principal_component_3`	(Intercept) + rs35705950 + sexM + age + principal_component_1 + principal_component_2 + principal_component_3		Tracheostomy complications	respiratory
258.1	rs35705950	sex,age,principal_component_1,principal_component_2,principal_component_3	0.13682	0.135152	1.14662	0.311373	logistic	145947	280	145667	1	0.0836708	0	`258.1` ~ `rs35705950` + `sex` + `age` + `principal_component_1` + `principal_component_2` + `principal_component_3`	(Intercept) + rs35705950 + sexM + age + principal_component_1 + principal_component_2 + principal_component_3		Postablative ovarian failure	endocrine/metabolic
199	rs35705950	sex,age,principal_component_1,principal_component_2,principal_component_3	0.0304395	0.0300854	1.03091	0.311649	logistic	155193	6690	148503	1	0.0838859	0	`199` ~ `rs35705950` + `sex` + `age` + `principal_component_1` + `principal_component_2` + `principal_component_3`	(Intercept) + rs35705950 + sexM + age + principal_component_1 + principal_component_2 + principal_component_3		Neoplasm of uncertain behavior	neoplasms
443.9	rs35705950	sex,age,principal_component_1,principal_component_2,principal_component_3	-0.0392887	0.0388485	0.961473	0.311858	logistic	145943	4744	141199	1	0.0830461	0	`443.9` ~ `rs35705950` + `sex` + `age` + `principal_component_1` + `principal_component_2` + `principal_component_3`	(Intercept) + rs35705950 + sexM + age + principal_component_1 + principal_component_2 + principal_component_3		Peripheral vascular disease, unspecified	circulatory system
522	rs35705950	sex,age,principal_component_1,principal_component_2,principal_component_3	0.0540192	0.0534656	1.0555	0.312326	logistic	145067	2428	142639	1	0.0853364	0	`522` ~ `rs35705950` + `sex` + `age` + `principal_component_1` + `principal_component_2` + `principal_component_3`	(Intercept) + rs35705950 + sexM + age + principal_component_1 + principal_component_2 + principal_component_3		Diseases of pulp and periapical tissues	digestive
378	rs35705950	sex,age,principal_component_1,principal_component_2,principal_component_3	-0.0505661	0.0501688	0.950691	0.313494	logistic	135237	2562	132675	1	0.0836162	0	`378` ~ `rs35705950` + `sex` + `age` + `principal_component_1` + `principal_component_2` + `principal_component_3`	(Intercept) + rs35705950 + sexM + age + principal_component_1 + principal_component_2 + principal_component_3		Strabismus and other disorders of binocular eye movements	sense organs
337.1	rs35705950	sex,age,principal_component_1,principal_component_2,principal_component_3	-0.114305	0.113643	0.891986	0.314499	logistic	136582	503	136079	1	0.083708	0	`337.1` ~ `rs35705950` + `sex` + `age` + `principal_component_1` + `principal_component_2` + `principal_component_3`	(Intercept) + rs35705950 + sexM + age + principal_component_1 + principal_component_2 + principal_component_3		Peripheral autonomic neuropathy	neurological
346.1	rs35705950	sex,age,principal_component_1,principal_component_2,principal_component_3	0.0609367	0.0605886	1.06283	0.314538	logistic	137755	1676	136079	1	0.0838046	0	`346.1` ~ `rs35705950` + `sex` + `age` + `principal_component_1` + `principal_component_2` + `principal_component_3`	(Intercept) + rs35705950 + sexM + age + principal_component_1 + principal_component_2 + principal_component_3		Nonspecific abnormal findings on radiological and other examination of skull and head	neurological
327.6	rs35705950	sex,age,principal_component_1,principal_component_2,principal_component_3	0.0853521	0.0851156	1.0891	0.315967	logistic	115069	825	114244	1	0.0816858	0	`327.6` ~ `rs35705950` + `sex` + `age` + `principal_component_1` + `principal_component_2` + `principal_component_3`	(Intercept) + rs35705950 + sexM + age + principal_component_1 + principal_component_2 + principal_component_3		Circadian rhythm sleep disorder	neurological
557	rs35705950	sex,age,principal_component_1,principal_component_2,principal_component_3	0.0609332	0.060942	1.06283	0.317381	logistic	106487	1515	104972	1	0.0814231	0	`557` ~ `rs35705950` + `sex` + `age` + `principal_component_1` + `principal_component_2` + `principal_component_3`	(Intercept) + rs35705950 + sexM + age + principal_component_1 + principal_component_2 + principal_component_3		Intestinal malabsorption (non-celiac)	digestive
579.2	rs35705950	sex,age,principal_component_1,principal_component_2,principal_component_3	0.0644111	0.0644589	1.06653	0.317669	logistic	137376	1350	136026	1	0.0836463	0	`579.2` ~ `rs35705950` + `sex` + `age` + `principal_component_1` + `principal_component_2` + `principal_component_3`	(Intercept) + rs35705950 + sexM + age + principal_component_1 + principal_component_2 + principal_component_3		Splenomegaly	digestive
657	rs35705950	sex,age,principal_component_1,principal_component_2,principal_component_3	0.484485	0.485071	1.62334	0.317895	logistic	165142	21	165121	1	0.0842638	0	`657` ~ `rs35705950` + `sex` + `age` + `principal_component_1` + `principal_component_2` + `principal_component_3`	(Intercept) + rs35705950 + sexM + age + principal_component_1 + principal_component_2 + principal_component_3		Infections specific to the perinatal period	pregnancy complications
772.2	rs35705950	sex,age,principal_component_1,principal_component_2,principal_component_3	0.0364514	0.0365279	1.03712	0.318325	logistic	149046	5066	143980	1	0.0839674	0	`772.2` ~ `rs35705950` + `sex` + `age` + `principal_component_1` + `principal_component_2` + `principal_component_3`	(Intercept) + rs35705950 + sexM + age + principal_component_1 + principal_component_2 + principal_component_3		Spasm of muscle	symptoms
571.8	rs35705950	sex,age,principal_component_1,principal_component_2,principal_component_3	-0.0715311	0.0718262	0.930967	0.319303	logistic	138219	1318	136901	1	0.0839284	0	`571.8` ~ `rs35705950` + `sex` + `age` + `principal_component_1` + `principal_component_2` + `principal_component_3`	(Intercept) + rs35705950 + sexM + age + principal_component_1 + principal_component_2 + principal_component_3		Liver abscess and sequelae of chronic liver disease	digestive
702.4	rs35705950	sex,age,principal_component_1,principal_component_2,principal_component_3	0.251634	0.252786	1.28613	0.31952	logistic	126124	74	126050	1	0.0808252	0	`702.4` ~ `rs35705950` + `sex` + `age` + `principal_component_1` + `principal_component_2` + `principal_component_3`	(Intercept) + rs35705950 + sexM + age + principal_component_1 + principal_component_2 + principal_component_3		Degenerative skin disorders	dermatologic
389	rs35705950	sex,age,principal_component_1,principal_component_2,principal_component_3	0.0183992	0.0184899	1.01857	0.319689	logistic	158515	21894	136621	1	0.0837208	0	`389` ~ `rs35705950` + `sex` + `age` + `principal_component_1` + `principal_component_2` + `principal_component_3`	(Intercept) + rs35705950 + sexM + age + principal_component_1 + principal_component_2 + principal_component_3		Hearing loss	sense organs
614.33	rs35705950	sex,age,principal_component_1,principal_component_2,principal_component_3	-0.131496	0.132406	0.876783	0.320648	logistic	144959	582	144377	1	0.0849551	0	`614.33` ~ `rs35705950` + `sex` + `age` + `principal_component_1` + `principal_component_2` + `principal_component_3`	(Intercept) + rs35705950 + sexM + age + principal_component_1 + principal_component_2 + principal_component_3		Pelvic inflammatory disease, NOS	genitourinary
362.29	rs35705950	sex,age,principal_component_1,principal_component_2,principal_component_3	-0.067755	0.0682581	0.934489	0.320891	logistic	139270	1304	137966	1	0.0843146	0	`362.29` ~ `rs35705950` + `sex` + `age` + `principal_component_1` + `principal_component_2` + `principal_component_3`	(Intercept) + rs35705950 + sexM + age + principal_component_1 + principal_component_2 + principal_component_3		Macular degeneration (senile) of retina NOS	sense organs
221	rs35705950	sex,age,principal_component_1,principal_component_2,principal_component_3	0.225226	0.227597	1.25261	0.322378	logistic	136465	98	136367	1	0.0837358	0	`221` ~ `rs35705950` + `sex` + `age` + `principal_component_1` + `principal_component_2` + `principal_component_3`	(Intercept) + rs35705950 + sexM + age + principal_component_1 + principal_component_2 + principal_component_3		Benign neoplasm of other female genital organs	neoplasms
202.23	rs35705950	sex,age,principal_component_1,principal_component_2,principal_component_3	-0.342887	0.34668	0.709718	0.322634	logistic	159764	68	159696	1	0.0841773	0	`202.23` ~ `rs35705950` + `sex` + `age` + `principal_component_1` + `principal_component_2` + `principal_component_3`	(Intercept) + rs35705950 + sexM + age + principal_component_1 + principal_component_2 + principal_component_3		Lymphosarcoma	neoplasms
295.1	rs35705950	sex,age,principal_component_1,principal_component_2,principal_component_3	-0.0592482	0.059907	0.942473	0.322662	logistic	90524	2794	87730	1	0.0813817	0	`295.1` ~ `rs35705950` + `sex` + `age` + `principal_component_1` + `principal_component_2` + `principal_component_3`	(Intercept) + rs35705950 + sexM + age + principal_component_1 + principal_component_2 + principal_component_3		Schizophrenia	mental disorders
197	rs35705950	sex,age,principal_component_1,principal_component_2,principal_component_3	-0.417395	0.422394	0.658761	0.323072	logistic	148557	54	148503	1	0.0831869	0	`197` ~ `rs35705950` + `sex` + `age` + `principal_component_1` + `principal_component_2` + `principal_component_3`	(Intercept) + rs35705950 + sexM + age + principal_component_1 + principal_component_2 + principal_component_3		Chemotherapy	neoplasms
560.1	rs35705950	sex,age,principal_component_1,principal_component_2,principal_component_3	0.0877225	0.0888105	1.09169	0.323276	logistic	105740	768	104972	1	0.0812134	0	`560.1` ~ `rs35705950` + `sex` + `age` + `principal_component_1` + `principal_component_2` + `principal_component_3`	(Intercept) + rs35705950 + sexM + age + principal_component_1 + principal_component_2 + principal_component_3		Paralytic ileus	digestive
361.1	rs35705950	sex,age,principal_component_1,principal_component_2,principal_component_3	-0.0885697	0.0897204	0.915239	0.323557	logistic	139884	805	139079	1	0.0841948	0	`361.1` ~ `rs35705950` + `sex` + `age` + `principal_component_1` + `principal_component_2` + `principal_component_3`	(Intercept) + rs35705950 + sexM + age + principal_component_1 + principal_component_2 + principal_component_3		Retinal detachment with retinal defect	sense organs
312.3	rs35705950	sex,age,principal_component_1,principal_component_2,principal_component_3	-0.14065	0.142701	0.868794	0.324318	logistic	155884	390	155494	1	0.0837065	0	`312.3` ~ `rs35705950` + `sex` + `age` + `principal_component_1` + `principal_component_2` + `principal_component_3`	(Intercept) + rs35705950 + sexM + age + principal_component_1 + principal_component_2 + principal_component_3		Impulse control disorder	mental disorders
705.1	rs35705950	sex,age,principal_component_1,principal_component_2,principal_component_3	0.0836293	0.0849062	1.08723	0.324644	logistic	134550	832	133718	1	0.0829989	0	`705.1` ~ `rs35705950` + `sex` + `age` + `principal_component_1` + `principal_component_2` + `principal_component_3`	(Intercept) + rs35705950 + sexM + age + principal_component_1 + principal_component_2 + principal_component_3		Dyshidrosis	dermatologic
747.2	rs35705950	sex,age,principal_component_1,principal_component_2,principal_component_3	0.0974873	0.0990411	1.1024	0.324963	logistic	160882	603	160279	1	0.0839901	0	`747.2` ~ `rs35705950` + `sex` + `age` + `principal_component_1` + `principal_component_2` + `principal_component_3`	(Intercept) + rs35705950 + sexM + age + principal_component_1 + principal_component_2 + principal_component_3		Congenital anomalies of peripheral vascular system	congenital anomalies
276.4	rs35705950	sex,age,principal_component_1,principal_component_2,principal_component_3	0.0388849	0.039589	1.03965	0.325994	logistic	134410	4684	129726	1	0.0841232	0	`276.4` ~ `rs35705950` + `sex` + `age` + `principal_component_1` + `principal_component_2` + `principal_component_3`	(Intercept) + rs35705950 + sexM + age + principal_component_1 + principal_component_2 + principal_component_3		Acid-base balance disorder	endocrine/metabolic
803.1	rs35705950	sex,age,principal_component_1,principal_component_2,principal_component_3	-0.0628132	0.0639784	0.939119	0.326204	logistic	141965	1479	140486	1	0.0833163	0	`803.1` ~ `rs35705950` + `sex` + `age` + `principal_component_1` + `principal_component_2` + `principal_component_3`	(Intercept) + rs35705950 + sexM + age + principal_component_1 + principal_component_2 + principal_component_3		Fracture of humerus	injuries & poisonings
209	rs35705950	sex,age,principal_component_1,principal_component_2,principal_component_3	0.114381	0.116723	1.12118	0.327119	logistic	165074	404	164670	1	0.0842652	0	`209` ~ `rs35705950` + `sex` + `age` + `principal_component_1` + `principal_component_2` + `principal_component_3`	(Intercept) + rs35705950 + sexM + age + principal_component_1 + principal_component_2 + principal_component_3		Neuroendocrine tumors	neoplasms
452.8	rs35705950	sex,age,principal_component_1,principal_component_2,principal_component_3	0.19717	0.201436	1.21795	0.327667	logistic	122465	146	122319	1	0.0823133	0	`452.8` ~ `rs35705950` + `sex` + `age` + `principal_component_1` + `principal_component_2` + `principal_component_3`	(Intercept) + rs35705950 + sexM + age + principal_component_1 + principal_component_2 + principal_component_3		Postphlebitic syndrome	circulatory system
426.7	rs35705950	sex,age,principal_component_1,principal_component_2,principal_component_3	0.027632	0.0282584	1.02802	0.328157	logistic	117060	9029	108031	1	0.0823467	0	`426.7` ~ `rs35705950` + `sex` + `age` + `principal_component_1` + `principal_component_2` + `principal_component_3`	(Intercept) + rs35705950 + sexM + age + principal_component_1 + principal_component_2 + principal_component_3		Abnormal electrocardiogram [ECG] [EKG]	circulatory system
364.1	rs35705950	sex,age,principal_component_1,principal_component_2,principal_component_3	0.0767854	0.0786609	1.07981	0.328987	logistic	140029	950	139079	1	0.0842683	0	`364.1` ~ `rs35705950` + `sex` + `age` + `principal_component_1` + `principal_component_2` + `principal_component_3`	(Intercept) + rs35705950 + sexM + age + principal_component_1 + principal_component_2 + principal_component_3		Corneal opacity	sense organs
530.5	rs35705950	sex,age,principal_component_1,principal_component_2,principal_component_3	0.0672699	0.0689763	1.06958	0.329431	logistic	107461	1236	106225	1	0.0818018	0	`530.5` ~ `rs35705950` + `sex` + `age` + `principal_component_1` + `principal_component_2` + `principal_component_3`	(Intercept) + rs35705950 + sexM + age + principal_component_1 + principal_component_2 + principal_component_3		Disorders of esophageal motility	digestive
132.1	rs35705950	sex,age,principal_component_1,principal_component_2,principal_component_3	-0.239711	0.245937	0.786855	0.329716	logistic	157281	131	157150	1	0.0844317	0	`132.1` ~ `rs35705950` + `sex` + `age` + `principal_component_1` + `principal_component_2` + `principal_component_3`	(Intercept) + rs35705950 + sexM + age + principal_component_1 + principal_component_2 + principal_component_3		Pediculosis and phthirus infestation	infectious diseases
608	rs35705950	sex,age,principal_component_1,principal_component_2,principal_component_3	-0.0516787	0.0530874	0.949634	0.330322	logistic	142848	2551	140297	1	0.0831058	0	`608` ~ `rs35705950` + `sex` + `age` + `principal_component_1` + `principal_component_2` + `principal_component_3`	(Intercept) + rs35705950 + sexM + age + principal_component_1 + principal_component_2 + principal_component_3		Other disorders of male genital organs	genitourinary
565	rs35705950	sex,age,principal_component_1,principal_component_2,principal_component_3	-0.0299742	0.0308152	0.970471	0.330697	logistic	149575	7148	142427	1	0.0837807	0	`565` ~ `rs35705950` + `sex` + `age` + `principal_component_1` + `principal_component_2` + `principal_component_3`	(Intercept) + rs35705950 + sexM + age + principal_component_1 + principal_component_2 + principal_component_3		Anal and rectal conditions	digestive
286.5	rs35705950	sex,age,principal_component_1,principal_component_2,principal_component_3	0.195582	0.201664	1.21602	0.332125	logistic	148572	127	148445	1	0.0834982	0	`286.5` ~ `rs35705950` + `sex` + `age` + `principal_component_1` + `principal_component_2` + `principal_component_3`	(Intercept) + rs35705950 + sexM + age + principal_component_1 + principal_component_2 + principal_component_3		Hemorrhagic disorder due to intrinsic circulating anticoagulants	hematopoietic
751.22	rs35705950	sex,age,principal_component_1,principal_component_2,principal_component_3	0.11889	0.122618	1.12625	0.332251	logistic	159024	389	158635	1	0.0841037	0	`751.22` ~ `rs35705950` + `sex` + `age` + `principal_component_1` + `principal_component_2` + `principal_component_3`	(Intercept) + rs35705950 + sexM + age + principal_component_1 + principal_component_2 + principal_component_3		Other specified congenital anomalies of kidney	congenital anomalies
455	rs35705950	sex,age,principal_component_1,principal_component_2,principal_component_3	-0.0209704	0.0216362	0.979248	0.332432	logistic	138226	15907	122319	1	0.0830632	0	`455` ~ `rs35705950` + `sex` + `age` + `principal_component_1` + `principal_component_2` + `principal_component_3`	(Intercept) + rs35705950 + sexM + age + principal_component_1 + principal_component_2 + principal_component_3		Hemorrhoids	circulatory system
379.9	rs35705950	sex,age,principal_component_1,principal_component_2,principal_component_3	0.0518568	0.0536625	1.05322	0.333869	logistic	135159	2484	132675	1	0.0834462	0	`379.9` ~ `rs35705950` + `sex` + `age` + `principal_component_1` + `principal_component_2` + `principal_component_3`	(Intercept) + rs35705950 + sexM + age + principal_component_1 + principal_component_2 + principal_component_3		Pain, swelling or discharge of eye	sense organs
433.1	rs35705950	sex,age,principal_component_1,principal_component_2,principal_component_3	-0.0372754	0.0386703	0.963411	0.335081	logistic	152610	4502	148108	1	0.0839624	0	`433.1` ~ `rs35705950` + `sex` + `age` + `principal_component_1` + `principal_component_2` + `principal_component_3`	(Intercept) + rs35705950 + sexM + age + principal_component_1 + principal_component_2 + principal_component_3		Occlusion and stenosis of precerebral arteries	circulatory system
626	rs35705950	sex,age,principal_component_1,principal_component_2,principal_component_3	0.020475	0.0212742	1.02069	0.33583	logistic	143097	20684	122413	1	0.0836251	0	`626` ~ `rs35705950` + `sex` + `age` + `principal_component_1` + `principal_component_2` + `principal_component_3`	(Intercept) + rs35705950 + sexM + age + principal_component_1 + principal_component_2 + principal_component_3		Disorders of menstruation and other abnormal bleeding from female genital tract	genitourinary
619.3	rs35705950	sex,age,principal_component_1,principal_component_2,principal_component_3	-0.0658397	0.0684095	0.936281	0.335831	logistic	144108	1555	142553	1	0.0846448	0	`619.3` ~ `rs35705950` + `sex` + `age` + `principal_component_1` + `principal_component_2` + `principal_component_3`	(Intercept) + rs35705950 + sexM + age + principal_component_1 + principal_component_2 + principal_component_3		Noninflammatory disorders of cervix	genitourinary
215	rs35705950	sex,age,principal_component_1,principal_component_2,principal_component_3	-0.0554794	0.0577292	0.946032	0.336538	logistic	157606	2178	155428	1	0.0839847	0	`215` ~ `rs35705950` + `sex` + `age` + `principal_component_1` + `principal_component_2` + `principal_component_3`	(Intercept) + rs35705950 + sexM + age + principal_component_1 + principal_component_2 + principal_component_3		Other benign neoplasm of connective and other soft tissue	neoplasms
427.4	rs35705950	sex,age,principal_component_1,principal_component_2,principal_component_3	0.0893634	0.0930495	1.09348	0.336861	logistic	108749	718	108031	1	0.0818996	0	`427.4` ~ `rs35705950` + `sex` + `age` + `principal_component_1` + `principal_component_2` + `principal_component_3`	(Intercept) + rs35705950 + sexM + age + principal_component_1 + principal_component_2 + principal_component_3		Cardiac arrest and ventricular fibrillation	circulatory system
227.3	rs35705950	sex,age,principal_component_1,principal_component_2,principal_component_3	-0.0853186	0.0889093	0.91822	0.33725	logistic	161424	910	160514	1	0.0841263	0	`227.3` ~ `rs35705950` + `sex` + `age` + `principal_component_1` + `principal_component_2` + `principal_component_3`	(Intercept) + rs35705950 + sexM + age + principal_component_1 + principal_component_2 + principal_component_3		Benign neoplasm of pituitary gland and craniopharyngeal duct (pouch)	neoplasms
913	rs35705950	sex,age,principal_component_1,principal_component_2,principal_component_3	-0.0719831	0.0754402	0.930547	0.339995	logistic	159721	1085	158636	1	0.0838274	0	`913` ~ `rs35705950` + `sex` + `age` + `principal_component_1` + `principal_component_2` + `principal_component_3`	(Intercept) + rs35705950 + sexM + age + principal_component_1 + principal_component_2 + principal_component_3		Toxic effect of venom	injuries & poisonings
451.2	rs35705950	sex,age,principal_component_1,principal_component_2,principal_component_3	0.0819072	0.085861	1.08536	0.340108	logistic	123082	763	122319	1	0.0824125	0	`451.2` ~ `rs35705950` + `sex` + `age` + `principal_component_1` + `principal_component_2` + `principal_component_3`	(Intercept) + rs35705950 + sexM + age + principal_component_1 + principal_component_2 + principal_component_3		Phlebitis and thrombophlebitis of lower extremities	circulatory system
569.1	rs35705950	sex,age,principal_component_1,principal_component_2,principal_component_3	-0.131621	0.138	0.876673	0.340194	logistic	142768	341	142427	1	0.0836497	0	`569.1` ~ `rs35705950` + `sex` + `age` + `principal_component_1` + `principal_component_2` + `principal_component_3`	(Intercept) + rs35705950 + sexM + age + principal_component_1 + principal_component_2 + principal_component_3		Toxic gastroenteritis and colitis	digestive
292.4	rs35705950	sex,age,principal_component_1,principal_component_2,principal_component_3	0.0404746	0.0424804	1.0413	0.3407	logistic	141714	3737	137977	1	0.0835133	0	`292.4` ~ `rs35705950` + `sex` + `age` + `principal_component_1` + `principal_component_2` + `principal_component_3`	(Intercept) + rs35705950 + sexM + age + principal_component_1 + principal_component_2 + principal_component_3		Altered mental status	mental disorders
362.26	rs35705950	sex,age,principal_component_1,principal_component_2,principal_component_3	-0.0460571	0.0483923	0.954987	0.341227	logistic	140686	2720	137966	1	0.0843687	0	`362.26` ~ `rs35705950` + `sex` + `age` + `principal_component_1` + `principal_component_2` + `principal_component_3`	(Intercept) + rs35705950 + sexM + age + principal_component_1 + principal_component_2 + principal_component_3		Macular puckering of retina	sense organs
578.1	rs35705950	sex,age,principal_component_1,principal_component_2,principal_component_3	-0.0836306	0.0879892	0.919771	0.341876	logistic	137007	981	136026	1	0.0833935	0	`578.1` ~ `rs35705950` + `sex` + `age` + `principal_component_1` + `principal_component_2` + `principal_component_3`	(Intercept) + rs35705950 + sexM + age + principal_component_1 + principal_component_2 + principal_component_3		Hematemesis	digestive
350.5	rs35705950	sex,age,principal_component_1,principal_component_2,principal_component_3	0.0955509	0.100545	1.10026	0.341943	logistic	149097	542	148555	1	0.0838213	0	`350.5` ~ `rs35705950` + `sex` + `age` + `principal_component_1` + `principal_component_2` + `principal_component_3`	(Intercept) + rs35705950 + sexM + age + principal_component_1 + principal_component_2 + principal_component_3		Abnormal reflex	neurological
275	rs35705950	sex,age,principal_component_1,principal_component_2,principal_component_3	-0.0252413	0.026624	0.975075	0.343096	logistic	160042	10125	149917	1	0.0843247	0	`275` ~ `rs35705950` + `sex` + `age` + `principal_component_1` + `principal_component_2` + `principal_component_3`	(Intercept) + rs35705950 + sexM + age + principal_component_1 + principal_component_2 + principal_component_3		Disorders of mineral metabolism	endocrine/metabolic
282.9	rs35705950	sex,age,principal_component_1,principal_component_2,principal_component_3	0.169962	0.17941	1.18526	0.343466	logistic	119008	195	118813	1	0.0855825	0	`282.9` ~ `rs35705950` + `sex` + `age` + `principal_component_1` + `principal_component_2` + `principal_component_3`	(Intercept) + rs35705950 + sexM + age + principal_component_1 + principal_component_2 + principal_component_3		Other hereditary hemolytic anemias	hematopoietic
613.1	rs35705950	sex,age,principal_component_1,principal_component_2,principal_component_3	0.0850264	0.0898056	1.08875	0.34375	logistic	147068	808	146260	1	0.0844167	0	`613.1` ~ `rs35705950` + `sex` + `age` + `principal_component_1` + `principal_component_2` + `principal_component_3`	(Intercept) + rs35705950 + sexM + age + principal_component_1 + principal_component_2 + principal_component_3		Inflammatory disease of breast	genitourinary
702.2	rs35705950	sex,age,principal_component_1,principal_component_2,principal_component_3	-0.0193706	0.0204823	0.980816	0.34429	logistic	156105	16763	139342	1	0.0832068	0	`702.2` ~ `rs35705950` + `sex` + `age` + `principal_component_1` + `principal_component_2` + `principal_component_3`	(Intercept) + rs35705950 + sexM + age + principal_component_1 + principal_component_2 + principal_component_3		Seborrheic keratosis	dermatologic
350	rs35705950	sex,age,principal_component_1,principal_component_2,principal_component_3	0.0255235	0.0270158	1.02585	0.344781	logistic	157601	9046	148555	1	0.0842285	0	`350` ~ `rs35705950` + `sex` + `age` + `principal_component_1` + `principal_component_2` + `principal_component_3`	(Intercept) + rs35705950 + sexM + age + principal_component_1 + principal_component_2 + principal_component_3		Abnormal movement	neurological
592.12	rs35705950	sex,age,principal_component_1,principal_component_2,principal_component_3	-0.158328	0.167698	0.853569	0.345105	logistic	120819	244	120575	1	0.0830333	0	`592.12` ~ `rs35705950` + `sex` + `age` + `principal_component_1` + `principal_component_2` + `principal_component_3`	(Intercept) + rs35705950 + sexM + age + principal_component_1 + principal_component_2 + principal_component_3		Chronic cystitis	genitourinary
277.51	rs35705950	sex,age,principal_component_1,principal_component_2,principal_component_3	0.0666822	0.0707436	1.06896	0.345891	logistic	157820	1111	156709	1	0.0840166	0	`277.51` ~ `rs35705950` + `sex` + `age` + `principal_component_1` + `principal_component_2` + `principal_component_3`	(Intercept) + rs35705950 + sexM + age + principal_component_1 + principal_component_2 + principal_component_3		Lipoprotein disorders	endocrine/metabolic
754.2	rs35705950	sex,age,principal_component_1,principal_component_2,principal_component_3	-0.10894	0.115582	0.896784	0.34592	logistic	160282	464	159818	1	0.0840331	0	`754.2` ~ `rs35705950` + `sex` + `age` + `principal_component_1` + `principal_component_2` + `principal_component_3`	(Intercept) + rs35705950 + sexM + age + principal_component_1 + principal_component_2 + principal_component_3		Spondylolisthesis, congenital	congenital anomalies
257	rs35705950	sex,age,principal_component_1,principal_component_2,principal_component_3	-0.0488229	0.0518194	0.95235	0.346104	logistic	148009	2342	145667	1	0.0837753	0	`257` ~ `rs35705950` + `sex` + `age` + `principal_component_1` + `principal_component_2` + `principal_component_3`	(Intercept) + rs35705950 + sexM + age + principal_component_1 + principal_component_2 + principal_component_3		Testicular dysfunction	endocrine/metabolic
257.1	rs35705950	sex,age,principal_component_1,principal_component_2,principal_component_3	-0.0490699	0.0521026	0.952115	0.346298	logistic	147980	2313	145667	1	0.0837748	0	`257.1` ~ `rs35705950` + `sex` + `age` + `principal_component_1` + `principal_component_2` + `principal_component_3`	(Intercept) + rs35705950 + sexM + age + principal_component_1 + principal_component_2 + principal_component_3		Testicular hypofunction	endocrine/metabolic
741.2	rs35705950	sex,age,principal_component_1,principal_component_2,principal_component_3	-0.0319594	0.0339664	0.968546	0.346749	logistic	139129	5703	133426	1	0.0841198	0	`741.2` ~ `rs35705950` + `sex` + `age` + `principal_component_1` + `principal_component_2` + `principal_component_3`	(Intercept) + rs35705950 + sexM + age + principal_component_1 + principal_component_2 + principal_component_3		Stiffness of joint	musculoskeletal
240	rs35705950	sex,age,principal_component_1,principal_component_2,principal_component_3	0.0535729	0.05701	1.05503	0.347366	logistic	130406	2040	128366	1	0.0818137	0	`240` ~ `rs35705950` + `sex` + `age` + `principal_component_1` + `principal_component_2` + `principal_component_3`	(Intercept) + rs35705950 + sexM + age + principal_component_1 + principal_component_2 + principal_component_3		Simple and unspecified goiter	endocrine/metabolic
742.1	rs35705950	sex,age,principal_component_1,principal_component_2,principal_component_3	-0.18264	0.194625	0.833068	0.348027	logistic	133600	174	133426	1	0.0839034	0	`742.1` ~ `rs35705950` + `sex` + `age` + `principal_component_1` + `principal_component_2` + `principal_component_3`	(Intercept) + rs35705950 + sexM + age + principal_component_1 + principal_component_2 + principal_component_3		Loose body in joint	musculoskeletal
300.11	rs35705950	sex,age,principal_component_1,principal_component_2,principal_component_3	0.023443	0.0249881	1.02372	0.348159	logistic	98609	10879	87730	1	0.083679	0	`300.11` ~ `rs35705950` + `sex` + `age` + `principal_component_1` + `principal_component_2` + `principal_component_3`	(Intercept) + rs35705950 + sexM + age + principal_component_1 + principal_component_2 + principal_component_3		Generalized anxiety disorder	mental disorders
394.4	rs35705950	sex,age,principal_component_1,principal_component_2,principal_component_3	0.249514	0.266447	1.2834	0.349042	logistic	143335	89	143246	1	0.0829246	0	`394.4` ~ `rs35705950` + `sex` + `age` + `principal_component_1` + `principal_component_2` + `principal_component_3`	(Intercept) + rs35705950 + sexM + age + principal_component_1 + principal_component_2 + principal_component_3		Acute rheumatic heart disease	circulatory system
362.1	rs35705950	sex,age,principal_component_1,principal_component_2,principal_component_3	-0.557067	0.594964	0.572887	0.349117	logistic	137997	31	137966	1	0.0841902	0	`362.1` ~ `rs35705950` + `sex` + `age` + `principal_component_1` + `principal_component_2` + `principal_component_3`	(Intercept) + rs35705950 + sexM + age + principal_component_1 + principal_component_2 + principal_component_3		Retinopathy of prematurity	sense organs
464	rs35705950	sex,age,principal_component_1,principal_component_2,principal_component_3	0.021322	0.0228712	1.02155	0.3512	logistic	119829	12713	107116	1	0.0841366	0	`464` ~ `rs35705950` + `sex` + `age` + `principal_component_1` + `principal_component_2` + `principal_component_3`	(Intercept) + rs35705950 + sexM + age + principal_component_1 + principal_component_2 + principal_component_3		Acute sinusitis	respiratory
275.11	rs35705950	sex,age,principal_component_1,principal_component_2,principal_component_3	-0.151483	0.162503	0.859433	0.351242	logistic	150135	218	149917	1	0.0844007	0	`275.11` ~ `rs35705950` + `sex` + `age` + `principal_component_1` + `principal_component_2` + `principal_component_3`	(Intercept) + rs35705950 + sexM + age + principal_component_1 + principal_component_2 + principal_component_3		Hereditary hemochromatosis	hematopoietic
619.1	rs35705950	sex,age,principal_component_1,principal_component_2,principal_component_3	0.0649831	0.0698304	1.06714	0.352068	logistic	143862	1309	142553	1	0.0847653	0	`619.1` ~ `rs35705950` + `sex` + `age` + `principal_component_1` + `principal_component_2` + `principal_component_3`	(Intercept) + rs35705950 + sexM + age + principal_component_1 + principal_component_2 + principal_component_3		Noninflammatory disorders of ovary, fallopian tube, and broad ligament	genitourinary
737	rs35705950	sex,age,principal_component_1,principal_component_2,principal_component_3	0.0352512	0.0378975	1.03588	0.352282	logistic	140445	4227	136218	1	0.0834455	0	`737` ~ `rs35705950` + `sex` + `age` + `principal_component_1` + `principal_component_2` + `principal_component_3`	(Intercept) + rs35705950 + sexM + age + principal_component_1 + principal_component_2 + principal_component_3		Curvature of spine	musculoskeletal
290.16	rs35705950	sex,age,principal_component_1,principal_component_2,principal_component_3	0.156269	0.168069	1.16914	0.35248	logistic	138191	214	137977	1	0.0834787	0	`290.16` ~ `rs35705950` + `sex` + `age` + `principal_component_1` + `principal_component_2` + `principal_component_3`	(Intercept) + rs35705950 + sexM + age + principal_component_1 + principal_component_2 + principal_component_3		Vascular dementia	mental disorders
736	rs35705950	sex,age,principal_component_1,principal_component_2,principal_component_3	0.046459	0.0500606	1.04756	0.353379	logistic	138665	2447	136218	1	0.0832294	0	`736` ~ `rs35705950` + `sex` + `age` + `principal_component_1` + `principal_component_2` + `principal_component_3`	(Intercept) + rs35705950 + sexM + age + principal_component_1 + principal_component_2 + principal_component_3		Other acquired deformities of limbs	musculoskeletal
440.21	rs35705950	sex,age,principal_component_1,principal_component_2,principal_component_3	0.114516	0.123444	1.12133	0.353577	logistic	141642	443	141199	1	0.0830403	0	`440.21` ~ `rs35705950` + `sex` + `age` + `principal_component_1` + `principal_component_2` + `principal_component_3`	(Intercept) + rs35705950 + sexM + age + principal_component_1 + principal_component_2 + principal_component_3		Atherosclerosis of native arteries of the extremities with ulceration or gangrene	circulatory system
571.81	rs35705950	sex,age,principal_component_1,principal_component_2,principal_component_3	-0.0796416	0.085922	0.923447	0.353976	logistic	137818	917	136901	1	0.0839332	0	`571.81` ~ `rs35705950` + `sex` + `age` + `principal_component_1` + `principal_component_2` + `principal_component_3`	(Intercept) + rs35705950 + sexM + age + principal_component_1 + principal_component_2 + principal_component_3		Portal hypertension	digestive
695.2	rs35705950	sex,age,principal_component_1,principal_component_2,principal_component_3	0.141193	0.152468	1.15165	0.35442	logistic	127466	237	127229	1	0.0819395	0	`695.2` ~ `rs35705950` + `sex` + `age` + `principal_component_1` + `principal_component_2` + `principal_component_3`	(Intercept) + rs35705950 + sexM + age + principal_component_1 + principal_component_2 + principal_component_3		Bullous dermatoses	dermatologic
287.3	rs35705950	sex,age,principal_component_1,principal_component_2,principal_component_3	-0.0335975	0.0363227	0.966961	0.35498	logistic	153467	5022	148445	1	0.0836076	0	`287.3` ~ `rs35705950` + `sex` + `age` + `principal_component_1` + `principal_component_2` + `principal_component_3`	(Intercept) + rs35705950 + sexM + age + principal_component_1 + principal_component_2 + principal_component_3		Thrombocytopenia	hematopoietic
556.1	rs35705950	sex,age,principal_component_1,principal_component_2,principal_component_3	0.0830463	0.0898636	1.08659	0.355415	logistic	105662	690	104972	1	0.0812591	0	`556.1` ~ `rs35705950` + `sex` + `age` + `principal_component_1` + `principal_component_2` + `principal_component_3`	(Intercept) + rs35705950 + sexM + age + principal_component_1 + principal_component_2 + principal_component_3		Ulceration of intestine	digestive
790.6	rs35705950	sex,age,principal_component_1,principal_component_2,principal_component_3	0.0186548	0.0201991	1.01883	0.355722	logistic	152905	17450	135455	1	0.0839214	0	`790.6` ~ `rs35705950` + `sex` + `age` + `principal_component_1` + `principal_component_2` + `principal_component_3`	(Intercept) + rs35705950 + sexM + age + principal_component_1 + principal_component_2 + principal_component_3		Other abnormal blood chemistry	symptoms
706.1	rs35705950	sex,age,principal_component_1,principal_component_2,principal_component_3	-0.0300478	0.0325373	0.970399	0.355754	logistic	140448	6730	133718	1	0.0829738	0	`706.1` ~ `rs35705950` + `sex` + `age` + `principal_component_1` + `principal_component_2` + `principal_component_3`	(Intercept) + rs35705950 + sexM + age + principal_component_1 + principal_component_2 + principal_component_3		Acne	dermatologic
365	rs35705950	sex,age,principal_component_1,principal_component_2,principal_component_3	-0.0250181	0.0271094	0.975292	0.356081	logistic	149885	10806	139079	1	0.083891	0	`365` ~ `rs35705950` + `sex` + `age` + `principal_component_1` + `principal_component_2` + `principal_component_3`	(Intercept) + rs35705950 + sexM + age + principal_component_1 + principal_component_2 + principal_component_3		Glaucoma	sense organs
939	rs35705950	sex,age,principal_component_1,principal_component_2,principal_component_3	0.0179536	0.0194711	1.01812	0.356496	logistic	142291	19681	122610	1	0.0827916	0	`939` ~ `rs35705950` + `sex` + `age` + `principal_component_1` + `principal_component_2` + `principal_component_3`	(Intercept) + rs35705950 + sexM + age + principal_component_1 + principal_component_2 + principal_component_3		Atopic/contact dermatitis due to other or unspecified	dermatologic
54	rs35705950	sex,age,principal_component_1,principal_component_2,principal_component_3	-0.0332363	0.0360659	0.96731	0.356766	logistic	124797	5425	119372	1	0.08376	0	`054` ~ `rs35705950` + `sex` + `age` + `principal_component_1` + `principal_component_2` + `principal_component_3`	(Intercept) + rs35705950 + sexM + age + principal_component_1 + principal_component_2 + principal_component_3		Herpes simplex	infectious diseases
244.3	rs35705950	sex,age,principal_component_1,principal_component_2,principal_component_3	-0.547609	0.595703	0.578331	0.357957	logistic	128394	28	128366	1	0.0817328	0	`244.3` ~ `rs35705950` + `sex` + `age` + `principal_component_1` + `principal_component_2` + `principal_component_3`	(Intercept) + rs35705950 + sexM + age + principal_component_1 + principal_component_2 + principal_component_3		Iodine hypothyroidism	endocrine/metabolic
386.1	rs35705950	sex,age,principal_component_1,principal_component_2,principal_component_3	0.0882752	0.0961387	1.09229	0.358511	logistic	128737	568	128169	1	0.0829365	0	`386.1` ~ `rs35705950` + `sex` + `age` + `principal_component_1` + `principal_component_2` + `principal_component_3`	(Intercept) + rs35705950 + sexM + age + principal_component_1 + principal_component_2 + principal_component_3		Meniere's disease	sense organs
368.91	rs35705950	sex,age,principal_component_1,principal_component_2,principal_component_3	-0.141791	0.154728	0.867803	0.359462	logistic	143376	332	143044	1	0.0842261	0	`368.91` ~ `rs35705950` + `sex` + `age` + `principal_component_1` + `principal_component_2` + `principal_component_3`	(Intercept) + rs35705950 + sexM + age + principal_component_1 + principal_component_2 + principal_component_3		Psychophysical visual disturbances	sense organs
772.6	rs35705950	sex,age,principal_component_1,principal_component_2,principal_component_3	0.086051	0.0939872	1.08986	0.359898	logistic	144714	734	143980	1	0.0839207	0	`772.6` ~ `rs35705950` + `sex` + `age` + `principal_component_1` + `principal_component_2` + `principal_component_3`	(Intercept) + rs35705950 + sexM + age + principal_component_1 + principal_component_2 + principal_component_3		Facial weakness	symptoms
772.3	rs35705950	sex,age,principal_component_1,principal_component_2,principal_component_3	-0.0333192	0.0364371	0.96723	0.36049	logistic	149109	5129	143980	1	0.0839352	0	`772.3` ~ `rs35705950` + `sex` + `age` + `principal_component_1` + `principal_component_2` + `principal_component_3`	(Intercept) + rs35705950 + sexM + age + principal_component_1 + principal_component_2 + principal_component_3		Muscle weakness	symptoms
275.6	rs35705950	sex,age,principal_component_1,principal_component_2,principal_component_3	-0.0433525	0.0476117	0.957574	0.362536	logistic	152884	2967	149917	1	0.0843973	0	`275.6` ~ `rs35705950` + `sex` + `age` + `principal_component_1` + `principal_component_2` + `principal_component_3`	(Intercept) + rs35705950 + sexM + age + principal_component_1 + principal_component_2 + principal_component_3		Hypercalcemia	endocrine/metabolic
701.2	rs35705950	sex,age,principal_component_1,principal_component_2,principal_component_3	0.033072	0.0363229	1.03363	0.362558	logistic	144451	4315	140136	1	0.0836927	0	`701.2` ~ `rs35705950` + `sex` + `age` + `principal_component_1` + `principal_component_2` + `principal_component_3`	(Intercept) + rs35705950 + sexM + age + principal_component_1 + principal_component_2 + principal_component_3		Scar conditions and fibrosis of skin	dermatologic
145.5	rs35705950	sex,age,principal_component_1,principal_component_2,principal_component_3	0.347442	0.381621	1.41544	0.362593	logistic	163317	31	163286	1	0.0842013	0	`145.5` ~ `rs35705950` + `sex` + `age` + `principal_component_1` + `principal_component_2` + `principal_component_3`	(Intercept) + rs35705950 + sexM + age + principal_component_1 + principal_component_2 + principal_component_3		Cancer of the mouth floor	neoplasms
164	rs35705950	sex,age,principal_component_1,principal_component_2,principal_component_3	0.176902	0.194507	1.19351	0.363094	logistic	163312	142	163170	1	0.0841671	0	`164` ~ `rs35705950` + `sex` + `age` + `principal_component_1` + `principal_component_2` + `principal_component_3`	(Intercept) + rs35705950 + sexM + age + principal_component_1 + principal_component_2 + principal_component_3		Cancer of intrathoracic organs	neoplasms
785	rs35705950	sex,age,principal_component_1,principal_component_2,principal_component_3	0.0127426	0.0140242	1.01282	0.36355	logistic	150418	53245	97173	1	0.0843682	0	`785` ~ `rs35705950` + `sex` + `age` + `principal_component_1` + `principal_component_2` + `principal_component_3`	(Intercept) + rs35705950 + sexM + age + principal_component_1 + principal_component_2 + principal_component_3		Abdominal pain	symptoms
217	rs35705950	sex,age,principal_component_1,principal_component_2,principal_component_3	-0.0305179	0.0336368	0.969943	0.364261	logistic	140458	5087	135371	1	0.0815119	0	`217` ~ `rs35705950` + `sex` + `age` + `principal_component_1` + `principal_component_2` + `principal_component_3`	(Intercept) + rs35705950 + sexM + age + principal_component_1 + principal_component_2 + principal_component_3		Vascular hamartomas and non-neoplastic nevi	neoplasms
245	rs35705950	sex,age,principal_component_1,principal_component_2,principal_component_3	0.0401797	0.0443415	1.041	0.364861	logistic	131238	2872	128366	1	0.082217	0	`245` ~ `rs35705950` + `sex` + `age` + `principal_component_1` + `principal_component_2` + `principal_component_3`	(Intercept) + rs35705950 + sexM + age + principal_component_1 + principal_component_2 + principal_component_3		Thyroiditis	endocrine/metabolic
276.8	rs35705950	sex,age,principal_component_1,principal_component_2,principal_component_3	-0.144645	0.159717	0.86533	0.36513	logistic	130010	284	129726	1	0.0843089	0	`276.8` ~ `rs35705950` + `sex` + `age` + `principal_component_1` + `principal_component_2` + `principal_component_3`	(Intercept) + rs35705950 + sexM + age + principal_component_1 + principal_component_2 + principal_component_3		Polydipsia	endocrine/metabolic
530.15	rs35705950	sex,age,principal_component_1,principal_component_2,principal_component_3	0.103228	0.114008	1.10874	0.365233	logistic	106610	385	106225	1	0.0817372	0	`530.15` ~ `rs35705950` + `sex` + `age` + `principal_component_1` + `principal_component_2` + `principal_component_3`	(Intercept) + rs35705950 + sexM + age + principal_component_1 + principal_component_2 + principal_component_3		Eosinophilic esophagitis	digestive
362.27	rs35705950	sex,age,principal_component_1,principal_component_2,principal_component_3	-0.0583292	0.0645645	0.943339	0.3663	logistic	139487	1521	137966	1	0.0842695	0	`362.27` ~ `rs35705950` + `sex` + `age` + `principal_component_1` + `principal_component_2` + `principal_component_3`	(Intercept) + rs35705950 + sexM + age + principal_component_1 + principal_component_2 + principal_component_3		Drusen (degenerative) of retina	sense organs
360.2	rs35705950	sex,age,principal_component_1,principal_component_2,principal_component_3	-0.112709	0.124807	0.893411	0.366493	logistic	139548	469	139079	1	0.0841538	0	`360.2` ~ `rs35705950` + `sex` + `age` + `principal_component_1` + `principal_component_2` + `principal_component_3`	(Intercept) + rs35705950 + sexM + age + principal_component_1 + principal_component_2 + principal_component_3		Progressive myopia	sense organs
275.51	rs35705950	sex,age,principal_component_1,principal_component_2,principal_component_3	-0.0634114	0.0702325	0.938557	0.36659	logistic	151319	1402	149917	1	0.0843483	0	`275.51` ~ `rs35705950` + `sex` + `age` + `principal_component_1` + `principal_component_2` + `principal_component_3`	(Intercept) + rs35705950 + sexM + age + principal_component_1 + principal_component_2 + principal_component_3		Hypocalcemia	endocrine/metabolic
368.4	rs35705950	sex,age,principal_component_1,principal_component_2,principal_component_3	0.049601	0.055107	1.05085	0.368075	logistic	145095	2051	143044	1	0.0843654	0	`368.4` ~ `rs35705950` + `sex` + `age` + `principal_component_1` + `principal_component_2` + `principal_component_3`	(Intercept) + rs35705950 + sexM + age + principal_component_1 + principal_component_2 + principal_component_3		Visual field defects	sense organs
528.4	rs35705950	sex,age,principal_component_1,principal_component_2,principal_component_3	0.184499	0.205012	1.20262	0.368151	logistic	150967	128	150839	1	0.0836375	0	`528.4` ~ `rs35705950` + `sex` + `age` + `principal_component_1` + `principal_component_2` + `principal_component_3`	(Intercept) + rs35705950 + sexM + age + principal_component_1 + principal_component_2 + principal_component_3		Cysts of oral soft tissues	digestive
851	rs35705950	sex,age,principal_component_1,principal_component_2,principal_component_3	0.0903599	0.100614	1.09457	0.369142	logistic	156376	664	155712	1	0.0840186	0	`851` ~ `rs35705950` + `sex` + `age` + `principal_component_1` + `principal_component_2` + `principal_component_3`	(Intercept) + rs35705950 + sexM + age + principal_component_1 + principal_component_2 + principal_component_3		Complications of transplants and reattached limbs	injuries & poisonings
381.9	rs35705950	sex,age,principal_component_1,principal_component_2,principal_component_3	0.105348	0.117322	1.1111	0.369217	logistic	140772	410	140362	1	0.0833511	0	`381.9` ~ `rs35705950` + `sex` + `age` + `principal_component_1` + `principal_component_2` + `principal_component_3`	(Intercept) + rs35705950 + sexM + age + principal_component_1 + principal_component_2 + principal_component_3		Otorrhea	sense organs
189.12	rs35705950	sex,age,principal_component_1,principal_component_2,principal_component_3	0.240778	0.268233	1.27224	0.369375	logistic	162889	63	162826	1	0.0841647	0	`189.12` ~ `rs35705950` + `sex` + `age` + `principal_component_1` + `principal_component_2` + `principal_component_3`	(Intercept) + rs35705950 + sexM + age + principal_component_1 + principal_component_2 + principal_component_3		Malignant neoplasm of renal pelvis	neoplasms
803	rs35705950	sex,age,principal_component_1,principal_component_2,principal_component_3	-0.0283073	0.0315387	0.97209	0.369429	logistic	146844	6358	140486	1	0.0836568	0	`803` ~ `rs35705950` + `sex` + `age` + `principal_component_1` + `principal_component_2` + `principal_component_3`	(Intercept) + rs35705950 + sexM + age + principal_component_1 + principal_component_2 + principal_component_3		Fracture of upper limb	injuries & poisonings
711.1	rs35705950	sex,age,principal_component_1,principal_component_2,principal_component_3	-0.0881511	0.0983082	0.915622	0.369889	logistic	139718	712	139006	1	0.0834753	0	`711.1` ~ `rs35705950` + `sex` + `age` + `principal_component_1` + `principal_component_2` + `principal_component_3`	(Intercept) + rs35705950 + sexM + age + principal_component_1 + principal_component_2 + principal_component_3		Pyogenic arthritis	musculoskeletal
752.11	rs35705950	sex,age,principal_component_1,principal_component_2,principal_component_3	0.141804	0.158263	1.15235	0.370252	logistic	161409	238	161171	1	0.0842053	0	`752.11` ~ `rs35705950` + `sex` + `age` + `principal_component_1` + `principal_component_2` + `principal_component_3`	(Intercept) + rs35705950 + sexM + age + principal_component_1 + principal_component_2 + principal_component_3		Spina bifida	congenital anomalies
426.91	rs35705950	sex,age,principal_component_1,principal_component_2,principal_component_3	0.131154	0.146495	1.14014	0.370639	logistic	108286	255	108031	1	0.0818896	0	`426.91` ~ `rs35705950` + `sex` + `age` + `principal_component_1` + `principal_component_2` + `principal_component_3`	(Intercept) + rs35705950 + sexM + age + principal_component_1 + principal_component_2 + principal_component_3		Cardiac pacemaker in situ	circulatory system
394.1	rs35705950	sex,age,principal_component_1,principal_component_2,principal_component_3	0.0764881	0.0855841	1.07949	0.371473	logistic	144018	772	143246	1	0.0830174	0	`394.1` ~ `rs35705950` + `sex` + `age` + `principal_component_1` + `principal_component_2` + `principal_component_3`	(Intercept) + rs35705950 + sexM + age + principal_component_1 + principal_component_2 + principal_component_3		Mitral valve stenosis and aortic valve stenosis	circulatory system
348.2	rs35705950	sex,age,principal_component_1,principal_component_2,principal_component_3	-0.0685735	0.0767491	0.933725	0.371602	logistic	137354	1275	136079	1	0.0836088	0	`348.2` ~ `rs35705950` + `sex` + `age` + `principal_component_1` + `principal_component_2` + `principal_component_3`	(Intercept) + rs35705950 + sexM + age + principal_component_1 + principal_component_2 + principal_component_3		Cerebral edema and compression of brain	neurological
912	rs35705950	sex,age,principal_component_1,principal_component_2,principal_component_3	0.0418981	0.0469587	1.04279	0.372269	logistic	161285	2649	158636	1	0.0840159	0	`912` ~ `rs35705950` + `sex` + `age` + `principal_component_1` + `principal_component_2` + `principal_component_3`	(Intercept) + rs35705950 + sexM + age + principal_component_1 + principal_component_2 + principal_component_3		Insect bite	injuries & poisonings
737.3	rs35705950	sex,age,principal_component_1,principal_component_2,principal_component_3	0.037439	0.0420322	1.03815	0.373079	logistic	139611	3393	136218	1	0.0833781	0	`737.3` ~ `rs35705950` + `sex` + `age` + `principal_component_1` + `principal_component_2` + `principal_component_3`	(Intercept) + rs35705950 + sexM + age + principal_component_1 + principal_component_2 + principal_component_3		Kyphoscoliosis and scoliosis	musculoskeletal
994.1	rs35705950	sex,age,principal_component_1,principal_component_2,principal_component_3	-0.0940524	0.1056	0.910235	0.373118	logistic	156839	646	156193	1	0.0844018	0	`994.1` ~ `rs35705950` + `sex` + `age` + `principal_component_1` + `principal_component_2` + `principal_component_3`	(Intercept) + rs35705950 + sexM + age + principal_component_1 + principal_component_2 + principal_component_3		Systemic inflammatory response syndrome (SIRS)	injuries & poisonings
347	rs35705950	sex,age,principal_component_1,principal_component_2,principal_component_3	0.102089	0.114642	1.10748	0.373198	logistic	136488	409	136079	1	0.0837656	0	`347` ~ `rs35705950` + `sex` + `age` + `principal_component_1` + `principal_component_2` + `principal_component_3`	(Intercept) + rs35705950 + sexM + age + principal_component_1 + principal_component_2 + principal_component_3		Cataplexy and narcolepsy	neurological
379.5	rs35705950	sex,age,principal_component_1,principal_component_2,principal_component_3	0.083825	0.0941588	1.08744	0.373331	logistic	133342	667	132675	1	0.0835858	0	`379.5` ~ `rs35705950` + `sex` + `age` + `principal_component_1` + `principal_component_2` + `principal_component_3`	(Intercept) + rs35705950 + sexM + age + principal_component_1 + principal_component_2 + principal_component_3		Disorders of iris and ciliary body	sense organs
317.1	rs35705950	sex,age,principal_component_1,principal_component_2,principal_component_3	-0.0281604	0.031697	0.972232	0.374312	logistic	131991	7881	124110	1	0.0865665	0	`317.1` ~ `rs35705950` + `sex` + `age` + `principal_component_1` + `principal_component_2` + `principal_component_3`	(Intercept) + rs35705950 + sexM + age + principal_component_1 + principal_component_2 + principal_component_3		Alcoholism	mental disorders
947	rs35705950	sex,age,principal_component_1,principal_component_2,principal_component_3	0.0367943	0.0414364	1.03748	0.374557	logistic	126479	3869	122610	1	0.0818476	0	`947` ~ `rs35705950` + `sex` + `age` + `principal_component_1` + `principal_component_2` + `principal_component_3`	(Intercept) + rs35705950 + sexM + age + principal_component_1 + principal_component_2 + principal_component_3		Urticaria	dermatologic
369.2	rs35705950	sex,age,principal_component_1,principal_component_2,principal_component_3	0.0675806	0.0761086	1.06992	0.374568	logistic	133271	1067	132204	1	0.0833977	0	`369.2` ~ `rs35705950` + `sex` + `age` + `principal_component_1` + `principal_component_2` + `principal_component_3`	(Intercept) + rs35705950 + sexM + age + principal_component_1 + principal_component_2 + principal_component_3		Eye infection, viral	sense organs
158	rs35705950	sex,age,principal_component_1,principal_component_2,principal_component_3	0.0621264	0.0701563	1.0641	0.375864	logistic	155546	1162	154384	1	0.083943	0	`158` ~ `rs35705950` + `sex` + `age` + `principal_component_1` + `principal_component_2` + `principal_component_3`	(Intercept) + rs35705950 + sexM + age + principal_component_1 + principal_component_2 + principal_component_3		Neoplasm of unspecified nature of digestive system	neoplasms
840.3	rs35705950	sex,age,principal_component_1,principal_component_2,principal_component_3	-0.0456441	0.0516428	0.955382	0.376782	logistic	131594	2437	129157	1	0.0834613	0	`840.3` ~ `rs35705950` + `sex` + `age` + `principal_component_1` + `principal_component_2` + `principal_component_3`	(Intercept) + rs35705950 + sexM + age + principal_component_1 + principal_component_2 + principal_component_3		Joint/ligament sprain	injuries & poisonings
870.4	rs35705950	sex,age,principal_component_1,principal_component_2,principal_component_3	0.263061	0.297635	1.30091	0.376783	logistic	141517	52	141465	1	0.0837249	0	`870.4` ~ `rs35705950` + `sex` + `age` + `principal_component_1` + `principal_component_2` + `principal_component_3`	(Intercept) + rs35705950 + sexM + age + principal_component_1 + principal_component_2 + principal_component_3		Open wound of nose and sinus	injuries & poisonings
327.71	rs35705950	sex,age,principal_component_1,principal_component_2,principal_component_3	0.0327205	0.0370543	1.03326	0.377214	logistic	118333	4089	114244	1	0.0824369	0	`327.71` ~ `rs35705950` + `sex` + `age` + `principal_component_1` + `principal_component_2` + `principal_component_3`	(Intercept) + rs35705950 + sexM + age + principal_component_1 + principal_component_2 + principal_component_3		Restless legs syndrome	neurological
965	rs35705950	sex,age,principal_component_1,principal_component_2,principal_component_3	-0.171471	0.194204	0.842425	0.377266	logistic	160974	211	160763	1	0.084349	0	`965` ~ `rs35705950` + `sex` + `age` + `principal_component_1` + `principal_component_2` + `principal_component_3`	(Intercept) + rs35705950 + sexM + age + principal_component_1 + principal_component_2 + principal_component_3		Poisoning by analgesics, antipyretics, and antirheumatics	injuries & poisonings
189.11	rs35705950	sex,age,principal_component_1,principal_component_2,principal_component_3	-0.0738989	0.0838094	0.928766	0.377912	logistic	163757	931	162826	1	0.0841552	0	`189.11` ~ `rs35705950` + `sex` + `age` + `principal_component_1` + `principal_component_2` + `principal_component_3`	(Intercept) + rs35705950 + sexM + age + principal_component_1 + principal_component_2 + principal_component_3		Malignant neoplasm of kidney, except pelvis	neoplasms
217.1	rs35705950	sex,age,principal_component_1,principal_component_2,principal_component_3	-0.0301624	0.0342284	0.970288	0.378204	logistic	140263	4892	135371	1	0.0814933	0	`217.1` ~ `rs35705950` + `sex` + `age` + `principal_component_1` + `principal_component_2` + `principal_component_3`	(Intercept) + rs35705950 + sexM + age + principal_component_1 + principal_component_2 + principal_component_3		Nevus, non-neoplastic	neoplasms
470	rs35705950	sex,age,principal_component_1,principal_component_2,principal_component_3	0.0301349	0.0342337	1.03059	0.378714	logistic	109652	5250	104402	1	0.0819775	0	`470` ~ `rs35705950` + `sex` + `age` + `principal_component_1` + `principal_component_2` + `principal_component_3`	(Intercept) + rs35705950 + sexM + age + principal_component_1 + principal_component_2 + principal_component_3		Septal Deviations/Turbinate Hypertrophy	respiratory
754	rs35705950	sex,age,principal_component_1,principal_component_2,principal_component_3	-0.079618	0.0904683	0.923469	0.378824	logistic	160592	774	159818	1	0.0840359	0	`754` ~ `rs35705950` + `sex` + `age` + `principal_component_1` + `principal_component_2` + `principal_component_3`	(Intercept) + rs35705950 + sexM + age + principal_component_1 + principal_component_2 + principal_component_3		Congenital musculoskeletal deformities of spine	congenital anomalies
792.1	rs35705950	sex,age,principal_component_1,principal_component_2,principal_component_3	0.0364025	0.0413698	1.03707	0.378898	logistic	143917	4318	139599	1	0.0846947	0	`792.1` ~ `rs35705950` + `sex` + `age` + `principal_component_1` + `principal_component_2` + `principal_component_3`	(Intercept) + rs35705950 + sexM + age + principal_component_1 + principal_component_2 + principal_component_3		Papanicolaou smear of cervix or vagina with atypical squamous cells	genitourinary
189.21	rs35705950	sex,age,principal_component_1,principal_component_2,principal_component_3	-0.0731856	0.0833024	0.929428	0.379643	logistic	163682	856	162826	1	0.084206	0	`189.21` ~ `rs35705950` + `sex` + `age` + `principal_component_1` + `principal_component_2` + `principal_component_3`	(Intercept) + rs35705950 + sexM + age + principal_component_1 + principal_component_2 + principal_component_3		Malignant neoplasm of bladder	neoplasms
530.12	rs35705950	sex,age,principal_component_1,principal_component_2,principal_component_3	-0.0961305	0.109535	0.908345	0.380148	logistic	106753	528	106225	1	0.0816511	0	`530.12` ~ `rs35705950` + `sex` + `age` + `principal_component_1` + `principal_component_2` + `principal_component_3`	(Intercept) + rs35705950 + sexM + age + principal_component_1 + principal_component_2 + principal_component_3		Ulcer of esophagus	digestive
619	rs35705950	sex,age,principal_component_1,principal_component_2,principal_component_3	0.0210034	0.024009	1.02123	0.381675	logistic	156536	13983	142553	1	0.0843416	0	`619` ~ `rs35705950` + `sex` + `age` + `principal_component_1` + `principal_component_2` + `principal_component_3`	(Intercept) + rs35705950 + sexM + age + principal_component_1 + principal_component_2 + principal_component_3		Noninflammatory female genital disorders	genitourinary
530.7	rs35705950	sex,age,principal_component_1,principal_component_2,principal_component_3	-0.252691	0.289411	0.776708	0.382597	logistic	106322	97	106225	1	0.0816059	0	`530.7` ~ `rs35705950` + `sex` + `age` + `principal_component_1` + `principal_component_2` + `principal_component_3`	(Intercept) + rs35705950 + sexM + age + principal_component_1 + principal_component_2 + principal_component_3		Gastroesophageal laceration-hemorrhage syndrome	digestive
241.2	rs35705950	sex,age,principal_component_1,principal_component_2,principal_component_3	0.0320873	0.0367733	1.03261	0.382897	logistic	133319	4953	128366	1	0.0820588	0	`241.2` ~ `rs35705950` + `sex` + `age` + `principal_component_1` + `principal_component_2` + `principal_component_3`	(Intercept) + rs35705950 + sexM + age + principal_component_1 + principal_component_2 + principal_component_3		Nontoxic multinodular goiter	endocrine/metabolic
735.21	rs35705950	sex,age,principal_component_1,principal_component_2,principal_component_3	0.0385852	0.0442563	1.03934	0.383286	logistic	139536	3318	136218	1	0.0832187	0	`735.21` ~ `rs35705950` + `sex` + `age` + `principal_component_1` + `principal_component_2` + `principal_component_3`	(Intercept) + rs35705950 + sexM + age + principal_component_1 + principal_component_2 + principal_component_3		Hammer toe (acquired)	musculoskeletal
686.3	rs35705950	sex,age,principal_component_1,principal_component_2,principal_component_3	-0.0951432	0.109168	0.909243	0.383464	logistic	131673	577	131096	1	0.0835175	0	`686.3` ~ `rs35705950` + `sex` + `age` + `principal_component_1` + `principal_component_2` + `principal_component_3`	(Intercept) + rs35705950 + sexM + age + principal_component_1 + principal_component_2 + principal_component_3		Pilonidal cyst	dermatologic
655.1	rs35705950	sex,age,principal_component_1,principal_component_2,principal_component_3	0.0447972	0.0514308	1.04582	0.383744	logistic	159995	3272	156723	1	0.0846526	0	`655.1` ~ `rs35705950` + `sex` + `age` + `principal_component_1` + `principal_component_2` + `principal_component_3`	(Intercept) + rs35705950 + sexM + age + principal_component_1 + principal_component_2 + principal_component_3		Abnormality in fetal heart rate or rhythm	pregnancy complications
535.6	rs35705950	sex,age,principal_component_1,principal_component_2,principal_component_3	-0.0772735	0.0888466	0.925637	0.384442	logistic	140084	860	139224	1	0.0840174	0	`535.6` ~ `rs35705950` + `sex` + `age` + `principal_component_1` + `principal_component_2` + `principal_component_3`	(Intercept) + rs35705950 + sexM + age + principal_component_1 + principal_component_2 + principal_component_3		Duodenitis	digestive
585.1	rs35705950	sex,age,principal_component_1,principal_component_2,principal_component_3	-0.0246394	0.0283592	0.975662	0.384939	logistic	138861	9961	128900	1	0.0839689	0	`585.1` ~ `rs35705950` + `sex` + `age` + `principal_component_1` + `principal_component_2` + `principal_component_3`	(Intercept) + rs35705950 + sexM + age + principal_component_1 + principal_component_2 + principal_component_3		Acute renal failure	genitourinary
155.1	rs35705950	sex,age,principal_component_1,principal_component_2,principal_component_3	-0.132614	0.153055	0.875803	0.386244	logistic	154701	317	154384	1	0.0838068	0	`155.1` ~ `rs35705950` + `sex` + `age` + `principal_component_1` + `principal_component_2` + `principal_component_3`	(Intercept) + rs35705950 + sexM + age + principal_component_1 + principal_component_2 + principal_component_3		Malignant neoplasm of liver, primary	neoplasms
706.2	rs35705950	sex,age,principal_component_1,principal_component_2,principal_component_3	0.0244825	0.0282787	1.02478	0.386624	logistic	141588	7870	133718	1	0.0836935	0	`706.2` ~ `rs35705950` + `sex` + `age` + `principal_component_1` + `principal_component_2` + `principal_component_3`	(Intercept) + rs35705950 + sexM + age + principal_component_1 + principal_component_2 + principal_component_3		Sebaceous cyst	dermatologic
365.1	rs35705950	sex,age,principal_component_1,principal_component_2,principal_component_3	-0.0408699	0.0472177	0.959954	0.386729	logistic	142418	3339	139079	1	0.0840589	0	`365.1` ~ `rs35705950` + `sex` + `age` + `principal_component_1` + `principal_component_2` + `principal_component_3`	(Intercept) + rs35705950 + sexM + age + principal_component_1 + principal_component_2 + principal_component_3		Open-angle glaucoma	sense organs
728.7	rs35705950	sex,age,principal_component_1,principal_component_2,principal_component_3	-0.0257803	0.0298083	0.974549	0.387112	logistic	111982	7777	104205	1	0.081781	0	`728.7` ~ `rs35705950` + `sex` + `age` + `principal_component_1` + `principal_component_2` + `principal_component_3`	(Intercept) + rs35705950 + sexM + age + principal_component_1 + principal_component_2 + principal_component_3		Fasciitis	musculoskeletal
381.1	rs35705950	sex,age,principal_component_1,principal_component_2,principal_component_3	0.0257248	0.0297735	1.02606	0.387579	logistic	147483	7121	140362	1	0.0838063	0	`381.1` ~ `rs35705950` + `sex` + `age` + `principal_component_1` + `principal_component_2` + `principal_component_3`	(Intercept) + rs35705950 + sexM + age + principal_component_1 + principal_component_2 + principal_component_3		Otitis media	sense organs
596.1	rs35705950	sex,age,principal_component_1,principal_component_2,principal_component_3	-0.0891004	0.10319	0.914754	0.387883	logistic	151325	579	150746	1	0.0836808	0	`596.1` ~ `rs35705950` + `sex` + `age` + `principal_component_1` + `principal_component_2` + `principal_component_3`	(Intercept) + rs35705950 + sexM + age + principal_component_1 + principal_component_2 + principal_component_3		Bladder neck obstruction	genitourinary
535.2	rs35705950	sex,age,principal_component_1,principal_component_2,principal_component_3	0.0438663	0.0508655	1.04484	0.388469	logistic	141796	2572	139224	1	0.0840574	0	`535.2` ~ `rs35705950` + `sex` + `age` + `principal_component_1` + `principal_component_2` + `principal_component_3`	(Intercept) + rs35705950 + sexM + age + principal_component_1 + principal_component_2 + principal_component_3		Atrophic gastritis	digestive
579.8	rs35705950	sex,age,principal_component_1,principal_component_2,principal_component_3	0.0349372	0.0405505	1.03555	0.388922	logistic	139795	3769	136026	1	0.0837512	0	`579.8` ~ `rs35705950` + `sex` + `age` + `principal_component_1` + `principal_component_2` + `principal_component_3`	(Intercept) + rs35705950 + sexM + age + principal_component_1 + principal_component_2 + principal_component_3		Nonspecific abnormal findings in stool contents	digestive
250.25	rs35705950	sex,age,principal_component_1,principal_component_2,principal_component_3	0.0431539	0.0500881	1.0441	0.388929	logistic	113700	2850	110850	1	0.0846966	0	`250.25` ~ `rs35705950` + `sex` + `age` + `principal_component_1` + `principal_component_2` + `principal_component_3`	(Intercept) + rs35705950 + sexM + age + principal_component_1 + principal_component_2 + principal_component_3		Diabetes type 2 with peripheral circulatory disorders	endocrine/metabolic
262	rs35705950	sex,age,principal_component_1,principal_component_2,principal_component_3	-0.0387202	0.0449723	0.96202	0.389249	logistic	124025	3199	120826	1	0.0831284	0	`262` ~ `rs35705950` + `sex` + `age` + `principal_component_1` + `principal_component_2` + `principal_component_3`	(Intercept) + rs35705950 + sexM + age + principal_component_1 + principal_component_2 + principal_component_3		Mineral deficiency NEC	endocrine/metabolic
368.7	rs35705950	sex,age,principal_component_1,principal_component_2,principal_component_3	0.35038	0.407002	1.41961	0.389304	logistic	143074	30	143044	1	0.0842676	0	`368.7` ~ `rs35705950` + `sex` + `age` + `principal_component_1` + `principal_component_2` + `principal_component_3`	(Intercept) + rs35705950 + sexM + age + principal_component_1 + principal_component_2 + principal_component_3		Disorders of accommodation	sense organs
159.2	rs35705950	sex,age,principal_component_1,principal_component_2,principal_component_3	-0.201484	0.234088	0.817517	0.389394	logistic	154508	124	154384	1	0.0838241	0	`159.2` ~ `rs35705950` + `sex` + `age` + `principal_component_1` + `principal_component_2` + `principal_component_3`	(Intercept) + rs35705950 + sexM + age + principal_component_1 + principal_component_2 + principal_component_3		Malignant neoplasm of small intestine, including duodenum	neoplasms
574.11	rs35705950	sex,age,principal_component_1,principal_component_2,principal_component_3	-0.0880902	0.102542	0.915678	0.390305	logistic	149201	677	148524	1	0.0842722	0	`574.11` ~ `rs35705950` + `sex` + `age` + `principal_component_1` + `principal_component_2` + `principal_component_3`	(Intercept) + rs35705950 + sexM + age + principal_component_1 + principal_component_2 + principal_component_3		Cholelithiasis with acute cholecystitis	digestive
216	rs35705950	sex,age,principal_component_1,principal_component_2,principal_component_3	-0.0155103	0.0181293	0.984609	0.392255	logistic	156040	20669	135371	1	0.0835138	0	`216` ~ `rs35705950` + `sex` + `age` + `principal_component_1` + `principal_component_2` + `principal_component_3`	(Intercept) + rs35705950 + sexM + age + principal_component_1 + principal_component_2 + principal_component_3		Benign neoplasm of skin	neoplasms
807	rs35705950	sex,age,principal_component_1,principal_component_2,principal_component_3	0.0793034	0.0927988	1.08253	0.392787	logistic	141115	629	140486	1	0.0833115	0	`807` ~ `rs35705950` + `sex` + `age` + `principal_component_1` + `principal_component_2` + `principal_component_3`	(Intercept) + rs35705950 + sexM + age + principal_component_1 + principal_component_2 + principal_component_3		Fracture of ribs	injuries & poisonings
368.1	rs35705950	sex,age,principal_component_1,principal_component_2,principal_component_3	-0.0780784	0.0915046	0.924892	0.393508	logistic	143834	790	143044	1	0.0842603	0	`368.1` ~ `rs35705950` + `sex` + `age` + `principal_component_1` + `principal_component_2` + `principal_component_3`	(Intercept) + rs35705950 + sexM + age + principal_component_1 + principal_component_2 + principal_component_3		Amblyopia	sense organs
573.5	rs35705950	sex,age,principal_component_1,principal_component_2,principal_component_3	0.116804	0.137179	1.1239	0.394506	logistic	137224	323	136901	1	0.0839649	0	`573.5` ~ `rs35705950` + `sex` + `age` + `principal_component_1` + `principal_component_2` + `principal_component_3`	(Intercept) + rs35705950 + sexM + age + principal_component_1 + principal_component_2 + principal_component_3		Jaundice (not of newborn)	digestive
855	rs35705950	sex,age,principal_component_1,principal_component_2,principal_component_3	-0.17489	0.205476	0.839549	0.394688	logistic	155872	160	155712	1	0.0840177	0	`855` ~ `rs35705950` + `sex` + `age` + `principal_component_1` + `principal_component_2` + `principal_component_3`	(Intercept) + rs35705950 + sexM + age + principal_component_1 + principal_component_2 + principal_component_3		Complication of nervous system device, implant, and graft	injuries & poisonings
264.9	rs35705950	sex,age,principal_component_1,principal_component_2,principal_component_3	-0.255255	0.300268	0.774719	0.395276	logistic	120927	101	120826	1	0.0829674	0	`264.9` ~ `rs35705950` + `sex` + `age` + `principal_component_1` + `principal_component_2` + `principal_component_3`	(Intercept) + rs35705950 + sexM + age + principal_component_1 + principal_component_2 + principal_component_3		Lack of normal physiological development, unspecified	endocrine/metabolic
573.2	rs35705950	sex,age,principal_component_1,principal_component_2,principal_component_3	-0.116055	0.136945	0.890426	0.396742	logistic	137261	360	136901	1	0.0839386	0	`573.2` ~ `rs35705950` + `sex` + `age` + `principal_component_1` + `principal_component_2` + `principal_component_3`	(Intercept) + rs35705950 + sexM + age + principal_component_1 + principal_component_2 + principal_component_3		Liver replaced by transplant	digestive
303.4	rs35705950	sex,age,principal_component_1,principal_component_2,principal_component_3	0.0583753	0.0690348	1.06011	0.39778	logistic	89027	1297	87730	1	0.0823233	0	`303.4` ~ `rs35705950` + `sex` + `age` + `principal_component_1` + `principal_component_2` + `principal_component_3`	(Intercept) + rs35705950 + sexM + age + principal_component_1 + principal_component_2 + principal_component_3		Somatoform disorder	mental disorders
870.2	rs35705950	sex,age,principal_component_1,principal_component_2,principal_component_3	0.13965	0.165704	1.14987	0.399357	logistic	141699	234	141465	1	0.0837162	0	`870.2` ~ `rs35705950` + `sex` + `age` + `principal_component_1` + `principal_component_2` + `principal_component_3`	(Intercept) + rs35705950 + sexM + age + principal_component_1 + principal_component_2 + principal_component_3		Open wound of ear	injuries & poisonings
187.8	rs35705950	sex,age,principal_component_1,principal_component_2,principal_component_3	0.218591	0.259623	1.24432	0.399812	logistic	160433	71	160362	1	0.0840538	0	`187.8` ~ `rs35705950` + `sex` + `age` + `principal_component_1` + `principal_component_2` + `principal_component_3`	(Intercept) + rs35705950 + sexM + age + principal_component_1 + principal_component_2 + principal_component_3		Neoplasm of uncertain behavior of male genital organs	neoplasms
290.11	rs35705950	sex,age,principal_component_1,principal_component_2,principal_component_3	0.106245	0.126501	1.11209	0.400978	logistic	138321	344	137977	1	0.0835123	0	`290.11` ~ `rs35705950` + `sex` + `age` + `principal_component_1` + `principal_component_2` + `principal_component_3`	(Intercept) + rs35705950 + sexM + age + principal_component_1 + principal_component_2 + principal_component_3		Alzheimer's disease	mental disorders
172.1	rs35705950	sex,age,principal_component_1,principal_component_2,principal_component_3	-0.0444889	0.0531201	0.956486	0.402303	logistic	147677	1922	145755	1	0.0819627	0	`172.1` ~ `rs35705950` + `sex` + `age` + `principal_component_1` + `principal_component_2` + `principal_component_3`	(Intercept) + rs35705950 + sexM + age + principal_component_1 + principal_component_2 + principal_component_3		Melanomas of skin, dx or hx	neoplasms
172.11	rs35705950	sex,age,principal_component_1,principal_component_2,principal_component_3	-0.0444889	0.0531201	0.956486	0.402303	logistic	147677	1922	145755	1	0.0819627	0	`172.11` ~ `rs35705950` + `sex` + `age` + `principal_component_1` + `principal_component_2` + `principal_component_3`	(Intercept) + rs35705950 + sexM + age + principal_component_1 + principal_component_2 + principal_component_3		Melanomas of skin	neoplasms
362.3	rs35705950	sex,age,principal_component_1,principal_component_2,principal_component_3	-0.059123	0.0706962	0.942591	0.402988	logistic	139654	1688	137966	1	0.0839826	0	`362.3` ~ `rs35705950` + `sex` + `age` + `principal_component_1` + `principal_component_2` + `principal_component_3`	(Intercept) + rs35705950 + sexM + age + principal_component_1 + principal_component_2 + principal_component_3		Other nondiabetic retinopathy	sense organs
535.9	rs35705950	sex,age,principal_component_1,principal_component_2,principal_component_3	0.0292795	0.0350434	1.02971	0.403424	logistic	144929	5705	139224	1	0.0839929	0	`535.9` ~ `rs35705950` + `sex` + `age` + `principal_component_1` + `principal_component_2` + `principal_component_3`	(Intercept) + rs35705950 + sexM + age + principal_component_1 + principal_component_2 + principal_component_3		Gastritis and duodenitis, NOS	digestive
573.1	rs35705950	sex,age,principal_component_1,principal_component_2,principal_component_3	-0.224884	0.269159	0.798609	0.403432	logistic	137028	127	136901	1	0.0839208	0	`573.1` ~ `rs35705950` + `sex` + `age` + `principal_component_1` + `principal_component_2` + `principal_component_3`	(Intercept) + rs35705950 + sexM + age + principal_component_1 + principal_component_2 + principal_component_3		Chronic passive congestion of liver	digestive
735	rs35705950	sex,age,principal_component_1,principal_component_2,principal_component_3	0.0214411	0.0256654	1.02167	0.403488	logistic	146956	10738	136218	1	0.0834331	0	`735` ~ `rs35705950` + `sex` + `age` + `principal_component_1` + `principal_component_2` + `principal_component_3`	(Intercept) + rs35705950 + sexM + age + principal_component_1 + principal_component_2 + principal_component_3		Acquired foot deformities	musculoskeletal
187	rs35705950	sex,age,principal_component_1,principal_component_2,principal_component_3	0.115125	0.137883	1.12201	0.403749	logistic	160641	279	160362	1	0.0840788	0	`187` ~ `rs35705950` + `sex` + `age` + `principal_component_1` + `principal_component_2` + `principal_component_3`	(Intercept) + rs35705950 + sexM + age + principal_component_1 + principal_component_2 + principal_component_3		Cancer of other male genital organs	neoplasms
480.2	rs35705950	sex,age,principal_component_1,principal_component_2,principal_component_3	0.0929511	0.111513	1.09741	0.40454	logistic	132065	562	131503	1	0.0833529	0	`480.2` ~ `rs35705950` + `sex` + `age` + `principal_component_1` + `principal_component_2` + `principal_component_3`	(Intercept) + rs35705950 + sexM + age + principal_component_1 + principal_component_2 + principal_component_3		Viral pneumonia	respiratory
348.8	rs35705950	sex,age,principal_component_1,principal_component_2,principal_component_3	0.0469622	0.0563578	1.04808	0.404683	logistic	138140	2061	136079	1	0.0837448	0	`348.8` ~ `rs35705950` + `sex` + `age` + `principal_component_1` + `principal_component_2` + `principal_component_3`	(Intercept) + rs35705950 + sexM + age + principal_component_1 + principal_component_2 + principal_component_3		Encephalopathy, not elsewhere classified	neurological
254	rs35705950	sex,age,principal_component_1,principal_component_2,principal_component_3	0.256555	0.307975	1.29247	0.404823	logistic	145728	61	145667	1	0.083625	0	`254` ~ `rs35705950` + `sex` + `age` + `principal_component_1` + `principal_component_2` + `principal_component_3`	(Intercept) + rs35705950 + sexM + age + principal_component_1 + principal_component_2 + principal_component_3		Diseases of thymus gland	endocrine/metabolic
241.1	rs35705950	sex,age,principal_component_1,principal_component_2,principal_component_3	0.0256425	0.0307905	1.02597	0.404955	logistic	135380	7014	128366	1	0.0823054	0	`241.1` ~ `rs35705950` + `sex` + `age` + `principal_component_1` + `principal_component_2` + `principal_component_3`	(Intercept) + rs35705950 + sexM + age + principal_component_1 + principal_component_2 + principal_component_3		Nontoxic uninodular goiter	endocrine/metabolic
381.11	rs35705950	sex,age,principal_component_1,principal_component_2,principal_component_3	0.0291919	0.0351066	1.02962	0.405679	logistic	145427	5065	140362	1	0.0836468	0	`381.11` ~ `rs35705950` + `sex` + `age` + `principal_component_1` + `principal_component_2` + `principal_component_3`	(Intercept) + rs35705950 + sexM + age + principal_component_1 + principal_component_2 + principal_component_3		Suppurative and unspecified otitis media	sense organs
369.5	rs35705950	sex,age,principal_component_1,principal_component_2,principal_component_3	0.0269424	0.0324349	1.02731	0.406166	logistic	138524	6320	132204	1	0.0835631	0	`369.5` ~ `rs35705950` + `sex` + `age` + `principal_component_1` + `principal_component_2` + `principal_component_3`	(Intercept) + rs35705950 + sexM + age + principal_component_1 + principal_component_2 + principal_component_3		Conjunctivitis, infectious	sense organs
614.1	rs35705950	sex,age,principal_component_1,principal_component_2,principal_component_3	-0.108734	0.130989	0.896969	0.40648	logistic	144813	436	144377	1	0.0850476	0	`614.1` ~ `rs35705950` + `sex` + `age` + `principal_component_1` + `principal_component_2` + `principal_component_3`	(Intercept) + rs35705950 + sexM + age + principal_component_1 + principal_component_2 + principal_component_3		Pelvic peritoneal adhesions, female (postoperative) (postinfection)	genitourinary
306.1	rs35705950	sex,age,principal_component_1,principal_component_2,principal_component_3	-0.0463541	0.0558682	0.954704	0.406706	logistic	90365	2635	87730	1	0.0819731	0	`306.1` ~ `rs35705950` + `sex` + `age` + `principal_component_1` + `principal_component_2` + `principal_component_3`	(Intercept) + rs35705950 + sexM + age + principal_component_1 + principal_component_2 + principal_component_3		Mental disorders during/after pregnancy	mental disorders
315.3	rs35705950	sex,age,principal_component_1,principal_component_2,principal_component_3	0.132439	0.159624	1.14161	0.406712	logistic	155795	301	155494	1	0.0837222	0	`315.3` ~ `rs35705950` + `sex` + `age` + `principal_component_1` + `principal_component_2` + `principal_component_3`	(Intercept) + rs35705950 + sexM + age + principal_component_1 + principal_component_2 + principal_component_3		Mental retardation	mental disorders
371.1	rs35705950	sex,age,principal_component_1,principal_component_2,principal_component_3	0.0582462	0.0702793	1.05998	0.407228	logistic	133697	1493	132204	1	0.0832554	0	`371.1` ~ `rs35705950` + `sex` + `age` + `principal_component_1` + `principal_component_2` + `principal_component_3`	(Intercept) + rs35705950 + sexM + age + principal_component_1 + principal_component_2 + principal_component_3		Uveitis, noninfectious or NOS	sense organs
302.1	rs35705950	sex,age,principal_component_1,principal_component_2,principal_component_3	0.0535882	0.0647544	1.05505	0.40792	logistic	89080	1350	87730	1	0.0824708	0	`302.1` ~ `rs35705950` + `sex` + `age` + `principal_component_1` + `principal_component_2` + `principal_component_3`	(Intercept) + rs35705950 + sexM + age + principal_component_1 + principal_component_2 + principal_component_3		Decreased libido	mental disorders
295	rs35705950	sex,age,principal_component_1,principal_component_2,principal_component_3	-0.038423	0.0464819	0.962306	0.408451	logistic	91907	4177	87730	1	0.0813377	0	`295` ~ `rs35705950` + `sex` + `age` + `principal_component_1` + `principal_component_2` + `principal_component_3`	(Intercept) + rs35705950 + sexM + age + principal_component_1 + principal_component_2 + principal_component_3		Schizophrenia and other psychotic disorders	mental disorders
426	rs35705950	sex,age,principal_component_1,principal_component_2,principal_component_3	0.0191832	0.0232233	1.01937	0.408786	logistic	122325	14294	108031	1	0.0828531	0	`426` ~ `rs35705950` + `sex` + `age` + `principal_component_1` + `principal_component_2` + `principal_component_3`	(Intercept) + rs35705950 + sexM + age + principal_component_1 + principal_component_2 + principal_component_3		Cardiac conduction disorders	circulatory system
284.1	rs35705950	sex,age,principal_component_1,principal_component_2,principal_component_3	-0.063829	0.0773006	0.938165	0.40896	logistic	119942	1129	118813	1	0.0855497	0	`284.1` ~ `rs35705950` + `sex` + `age` + `principal_component_1` + `principal_component_2` + `principal_component_3`	(Intercept) + rs35705950 + sexM + age + principal_component_1 + principal_component_2 + principal_component_3		Pancytopenia	hematopoietic
626.1	rs35705950	sex,age,principal_component_1,principal_component_2,principal_component_3	0.0193669	0.0234784	1.01956	0.40944	logistic	138242	15829	122413	1	0.0837191	0	`626.1` ~ `rs35705950` + `sex` + `age` + `principal_component_1` + `principal_component_2` + `principal_component_3`	(Intercept) + rs35705950 + sexM + age + principal_component_1 + principal_component_2 + principal_component_3		Irregular menstrual cycle/bleeding	genitourinary
722.6	rs35705950	sex,age,principal_component_1,principal_component_2,principal_component_3	0.0191651	0.0232348	1.01935	0.409461	logistic	133916	13619	120297	1	0.0832574	0	`722.6` ~ `rs35705950` + `sex` + `age` + `principal_component_1` + `principal_component_2` + `principal_component_3`	(Intercept) + rs35705950 + sexM + age + principal_component_1 + principal_component_2 + principal_component_3		Degeneration of intervertebral disc	musculoskeletal
994.21	rs35705950	sex,age,principal_component_1,principal_component_2,principal_component_3	0.0759479	0.0922898	1.07891	0.410549	logistic	156934	741	156193	1	0.0844559	0	`994.21` ~ `rs35705950` + `sex` + `age` + `principal_component_1` + `principal_component_2` + `principal_component_3`	(Intercept) + rs35705950 + sexM + age + principal_component_1 + principal_component_2 + principal_component_3		Septic shock	injuries & poisonings
289.9	rs35705950	sex,age,principal_component_1,principal_component_2,principal_component_3	0.134759	0.164266	1.14426	0.412004	logistic	133750	198	133552	1	0.0838692	0	`289.9` ~ `rs35705950` + `sex` + `age` + `principal_component_1` + `principal_component_2` + `principal_component_3`	(Intercept) + rs35705950 + sexM + age + principal_component_1 + principal_component_2 + principal_component_3		Abnormality of red blood cells	hematopoietic
586.11	rs35705950	sex,age,principal_component_1,principal_component_2,principal_component_3	0.311454	0.379757	1.36541	0.412136	logistic	128933	33	128900	1	0.0845439	0	`586.11` ~ `rs35705950` + `sex` + `age` + `principal_component_1` + `principal_component_2` + `principal_component_3`	(Intercept) + rs35705950 + sexM + age + principal_component_1 + principal_component_2 + principal_component_3		Small kidney	genitourinary
790	rs35705950	sex,age,principal_component_1,principal_component_2,principal_component_3	-0.0548996	0.0670009	0.94658	0.412567	logistic	136917	1462	135455	1	0.0830248	0	`790` ~ `rs35705950` + `sex` + `age` + `principal_component_1` + `principal_component_2` + `principal_component_3`	(Intercept) + rs35705950 + sexM + age + principal_component_1 + principal_component_2 + principal_component_3		Nonspecific findings on examination of blood	symptoms
246	rs35705950	sex,age,principal_component_1,principal_component_2,principal_component_3	0.0309874	0.0378382	1.03147	0.412818	logistic	132771	4405	128366	1	0.082164	0	`246` ~ `rs35705950` + `sex` + `age` + `principal_component_1` + `principal_component_2` + `principal_component_3`	(Intercept) + rs35705950 + sexM + age + principal_component_1 + principal_component_2 + principal_component_3		Other disorders of thyroid	endocrine/metabolic
53.1	rs35705950	sex,age,principal_component_1,principal_component_2,principal_component_3	-0.0822463	0.100508	0.921045	0.413183	logistic	120048	676	119372	1	0.0838081	0	`053.1` ~ `rs35705950` + `sex` + `age` + `principal_component_1` + `principal_component_2` + `principal_component_3`	(Intercept) + rs35705950 + sexM + age + principal_component_1 + principal_component_2 + principal_component_3		Herpes zoster with nervous system complications	infectious diseases
80	rs35705950	sex,age,principal_component_1,principal_component_2,principal_component_3	0.0669168	0.0819282	1.06921	0.414058	logistic	163313	879	162434	1	0.0842033	0	`080` ~ `rs35705950` + `sex` + `age` + `principal_component_1` + `principal_component_2` + `principal_component_3`	(Intercept) + rs35705950 + sexM + age + principal_component_1 + principal_component_2 + principal_component_3		Postoperative infection	infectious diseases
987	rs35705950	sex,age,principal_component_1,principal_component_2,principal_component_3	-0.320728	0.392897	0.725621	0.41432	logistic	163848	61	163787	1	0.0843495	0	`987` ~ `rs35705950` + `sex` + `age` + `principal_component_1` + `principal_component_2` + `principal_component_3`	(Intercept) + rs35705950 + sexM + age + principal_component_1 + principal_component_2 + principal_component_3		Toxic effect of other gases, fumes, or vapors	injuries & poisonings
532	rs35705950	sex,age,principal_component_1,principal_component_2,principal_component_3	0.0205484	0.025173	1.02076	0.414336	logistic	117383	11158	106225	1	0.0825929	0	`532` ~ `rs35705950` + `sex` + `age` + `principal_component_1` + `principal_component_2` + `principal_component_3`	(Intercept) + rs35705950 + sexM + age + principal_component_1 + principal_component_2 + principal_component_3		Dysphagia	digestive
690	rs35705950	sex,age,principal_component_1,principal_component_2,principal_component_3	-0.0289081	0.0354519	0.971506	0.414833	logistic	132439	5210	127229	1	0.0822077	0	`690` ~ `rs35705950` + `sex` + `age` + `principal_component_1` + `principal_component_2` + `principal_component_3`	(Intercept) + rs35705950 + sexM + age + principal_component_1 + principal_component_2 + principal_component_3		Erythematosquamous dermatosis	dermatologic
530.9	rs35705950	sex,age,principal_component_1,principal_component_2,principal_component_3	0.0359573	0.0441079	1.03661	0.414951	logistic	109620	3395	106225	1	0.081819	0	`530.9` ~ `rs35705950` + `sex` + `age` + `principal_component_1` + `principal_component_2` + `principal_component_3`	(Intercept) + rs35705950 + sexM + age + principal_component_1 + principal_component_2 + principal_component_3		Heartburn	digestive
627.3	rs35705950	sex,age,principal_component_1,principal_component_2,principal_component_3	-0.0317017	0.0388887	0.968796	0.414963	logistic	126972	4559	122413	1	0.0842036	0	`627.3` ~ `rs35705950` + `sex` + `age` + `principal_component_1` + `principal_component_2` + `principal_component_3`	(Intercept) + rs35705950 + sexM + age + principal_component_1 + principal_component_2 + principal_component_3		Postmenopausal atrophic vaginitis	genitourinary
750.14	rs35705950	sex,age,principal_component_1,principal_component_2,principal_component_3	-0.212301	0.260964	0.808721	0.415916	logistic	158748	113	158635	1	0.0840641	0	`750.14` ~ `rs35705950` + `sex` + `age` + `principal_component_1` + `principal_component_2` + `principal_component_3`	(Intercept) + rs35705950 + sexM + age + principal_component_1 + principal_component_2 + principal_component_3		Congenital anomalies of esophagus	congenital anomalies
550.2	rs35705950	sex,age,principal_component_1,principal_component_2,principal_component_3	-0.0244152	0.0300225	0.97588	0.416085	logistic	149106	7428	141678	1	0.0836553	0	`550.2` ~ `rs35705950` + `sex` + `age` + `principal_component_1` + `principal_component_2` + `principal_component_3`	(Intercept) + rs35705950 + sexM + age + principal_component_1 + principal_component_2 + principal_component_3		Diaphragmatic hernia	digestive
986	rs35705950	sex,age,principal_component_1,principal_component_2,principal_component_3	-0.486094	0.5979	0.615024	0.416216	logistic	163814	27	163787	1	0.0843548	0	`986` ~ `rs35705950` + `sex` + `age` + `principal_component_1` + `principal_component_2` + `principal_component_3`	(Intercept) + rs35705950 + sexM + age + principal_component_1 + principal_component_2 + principal_component_3		Toxic effect of carbon monoxide	injuries & poisonings
575.6	rs35705950	sex,age,principal_component_1,principal_component_2,principal_component_3	0.0778243	0.0957352	1.08093	0.416269	logistic	149164	640	148524	1	0.0843535	0	`575.6` ~ `rs35705950` + `sex` + `age` + `principal_component_1` + `principal_component_2` + `principal_component_3`	(Intercept) + rs35705950 + sexM + age + principal_component_1 + principal_component_2 + principal_component_3		Cholesterolosis of gallbladder	digestive
695.1	rs35705950	sex,age,principal_component_1,principal_component_2,principal_component_3	0.169812	0.209099	1.18508	0.416727	logistic	127361	132	127229	1	0.0819168	0	`695.1` ~ `rs35705950` + `sex` + `age` + `principal_component_1` + `principal_component_2` + `principal_component_3`	(Intercept) + rs35705950 + sexM + age + principal_component_1 + principal_component_2 + principal_component_3		Toxic erythema	dermatologic
165.1	rs35705950	sex,age,principal_component_1,principal_component_2,principal_component_3	0.0507902	0.0625532	1.0521	0.416818	logistic	164656	1486	163170	1	0.0842757	0	`165.1` ~ `rs35705950` + `sex` + `age` + `principal_component_1` + `principal_component_2` + `principal_component_3`	(Intercept) + rs35705950 + sexM + age + principal_component_1 + principal_component_2 + principal_component_3		Cancer of bronchus; lung	neoplasms
654.2	rs35705950	sex,age,principal_component_1,principal_component_2,principal_component_3	-0.096686	0.119178	0.907841	0.417207	logistic	158808	509	158299	1	0.0848761	0	`654.2` ~ `rs35705950` + `sex` + `age` + `principal_component_1` + `principal_component_2` + `principal_component_3`	(Intercept) + rs35705950 + sexM + age + principal_component_1 + principal_component_2 + principal_component_3		Rhesus isoimmunization in pregnancy	pregnancy complications
368.2	rs35705950	sex,age,principal_component_1,principal_component_2,principal_component_3	-0.0441295	0.0544408	0.95683	0.417598	logistic	145128	2084	143044	1	0.0843703	0	`368.2` ~ `rs35705950` + `sex` + `age` + `principal_component_1` + `principal_component_2` + `principal_component_3`	(Intercept) + rs35705950 + sexM + age + principal_component_1 + principal_component_2 + principal_component_3		Diplopia and disorders of binocular vision	sense organs
695.9	rs35705950	sex,age,principal_component_1,principal_component_2,principal_component_3	0.0624584	0.0771738	1.06445	0.41833	logistic	128138	909	127229	1	0.0820678	0	`695.9` ~ `rs35705950` + `sex` + `age` + `principal_component_1` + `principal_component_2` + `principal_component_3`	(Intercept) + rs35705950 + sexM + age + principal_component_1 + principal_component_2 + principal_component_3		Unspecified erythematous condition	dermatologic
189.1	rs35705950	sex,age,principal_component_1,principal_component_2,principal_component_3	-0.0665629	0.0823303	0.935604	0.418811	logistic	163782	956	162826	1	0.0841607	0	`189.1` ~ `rs35705950` + `sex` + `age` + `principal_component_1` + `principal_component_2` + `principal_component_3`	(Intercept) + rs35705950 + sexM + age + principal_component_1 + principal_component_2 + principal_component_3		Cancer of kidney and renal pelvis	neoplasms
251	rs35705950	sex,age,principal_component_1,principal_component_2,principal_component_3	0.248858	0.307944	1.28256	0.419018	logistic	145731	64	145667	1	0.0836233	0	`251` ~ `rs35705950` + `sex` + `age` + `principal_component_1` + `principal_component_2` + `principal_component_3`	(Intercept) + rs35705950 + sexM + age + principal_component_1 + principal_component_2 + principal_component_3		Other disorders of pancreatic internal secretion	endocrine/metabolic
733.6	rs35705950	sex,age,principal_component_1,principal_component_2,principal_component_3	0.0594991	0.0738	1.0613	0.420116	logistic	119990	1321	118669	1	0.0814318	0	`733.6` ~ `rs35705950` + `sex` + `age` + `principal_component_1` + `principal_component_2` + `principal_component_3`	(Intercept) + rs35705950 + sexM + age + principal_component_1 + principal_component_2 + principal_component_3		Costochondritis	musculoskeletal
368.3	rs35705950	sex,age,principal_component_1,principal_component_2,principal_component_3	0.0936127	0.116824	1.09813	0.422952	logistic	143437	393	143044	1	0.0843192	0	`368.3` ~ `rs35705950` + `sex` + `age` + `principal_component_1` + `principal_component_2` + `principal_component_3`	(Intercept) + rs35705950 + sexM + age + principal_component_1 + principal_component_2 + principal_component_3		Anisometropia	sense organs
287	rs35705950	sex,age,principal_component_1,principal_component_2,principal_component_3	-0.0264748	0.0330615	0.973873	0.423263	logistic	154423	5978	148445	1	0.0837181	0	`287` ~ `rs35705950` + `sex` + `age` + `principal_component_1` + `principal_component_2` + `principal_component_3`	(Intercept) + rs35705950 + sexM + age + principal_component_1 + principal_component_2 + principal_component_3		Purpura and other hemorrhagic conditions	hematopoietic
686.5	rs35705950	sex,age,principal_component_1,principal_component_2,principal_component_3	0.129518	0.161953	1.13828	0.423871	logistic	131314	218	131096	1	0.0835554	0	`686.5` ~ `rs35705950` + `sex` + `age` + `principal_component_1` + `principal_component_2` + `principal_component_3`	(Intercept) + rs35705950 + sexM + age + principal_component_1 + principal_component_2 + principal_component_3		Pyoderma	dermatologic
442.3	rs35705950	sex,age,principal_component_1,principal_component_2,principal_component_3	-0.15575	0.194835	0.855773	0.424064	logistic	141379	180	141199	1	0.0830357	0	`442.3` ~ `rs35705950` + `sex` + `age` + `principal_component_1` + `principal_component_2` + `principal_component_3`	(Intercept) + rs35705950 + sexM + age + principal_component_1 + principal_component_2 + principal_component_3		Aneurysm of artery of lower extremity	circulatory system
594	rs35705950	sex,age,principal_component_1,principal_component_2,principal_component_3	-0.021283	0.0266252	0.978942	0.424084	logistic	159884	9142	150742	1	0.0841485	0	`594` ~ `rs35705950` + `sex` + `age` + `principal_component_1` + `principal_component_2` + `principal_component_3`	(Intercept) + rs35705950 + sexM + age + principal_component_1 + principal_component_2 + principal_component_3		Urinary calculus	genitourinary
695.8	rs35705950	sex,age,principal_component_1,principal_component_2,principal_component_3	0.0394765	0.0494	1.04027	0.424221	logistic	129756	2527	127229	1	0.0821349	0	`695.8` ~ `rs35705950` + `sex` + `age` + `principal_component_1` + `principal_component_2` + `principal_component_3`	(Intercept) + rs35705950 + sexM + age + principal_component_1 + principal_component_2 + principal_component_3		Other specified erythematous conditions	dermatologic
704.8	rs35705950	sex,age,principal_component_1,principal_component_2,principal_component_3	0.0366701	0.0459309	1.03735	0.424653	logistic	143074	2970	140104	1	0.0836805	0	`704.8` ~ `rs35705950` + `sex` + `age` + `principal_component_1` + `principal_component_2` + `principal_component_3`	(Intercept) + rs35705950 + sexM + age + principal_component_1 + principal_component_2 + principal_component_3		Other specified diseases of hair and hair follicles	dermatologic
296.1	rs35705950	sex,age,principal_component_1,principal_component_2,principal_component_3	-0.0230488	0.0289031	0.977215	0.425189	logistic	96482	8752	87730	1	0.082347	0	`296.1` ~ `rs35705950` + `sex` + `age` + `principal_component_1` + `principal_component_2` + `principal_component_3`	(Intercept) + rs35705950 + sexM + age + principal_component_1 + principal_component_2 + principal_component_3		Bipolar	mental disorders
441.1	rs35705950	sex,age,principal_component_1,principal_component_2,principal_component_3	0.181001	0.227266	1.19842	0.425784	logistic	141296	97	141199	1	0.0830597	0	`441.1` ~ `rs35705950` + `sex` + `age` + `principal_component_1` + `principal_component_2` + `principal_component_3`	(Intercept) + rs35705950 + sexM + age + principal_component_1 + principal_component_2 + principal_component_3		Acute vascular insufficiency of intestine	circulatory system
279.11	rs35705950	sex,age,principal_component_1,principal_component_2,principal_component_3	0.0561706	0.0706169	1.05778	0.426365	logistic	158262	1039	157223	1	0.0836745	0	`279.11` ~ `rs35705950` + `sex` + `age` + `principal_component_1` + `principal_component_2` + `principal_component_3`	(Intercept) + rs35705950 + sexM + age + principal_component_1 + principal_component_2 + principal_component_3		Deficiency of humoral immunity	endocrine/metabolic
560.4	rs35705950	sex,age,principal_component_1,principal_component_2,principal_component_3	-0.0523305	0.065927	0.949015	0.427332	logistic	106457	1485	104972	1	0.0812112	0	`560.4` ~ `rs35705950` + `sex` + `age` + `principal_component_1` + `principal_component_2` + `principal_component_3`	(Intercept) + rs35705950 + sexM + age + principal_component_1 + principal_component_2 + principal_component_3		Other intestinal obstruction	digestive
195	rs35705950	sex,age,principal_component_1,principal_component_2,principal_component_3	-0.0334605	0.0421676	0.967093	0.42748	logistic	152112	3609	148503	1	0.0833563	0	`195` ~ `rs35705950` + `sex` + `age` + `principal_component_1` + `principal_component_2` + `principal_component_3`	(Intercept) + rs35705950 + sexM + age + principal_component_1 + principal_component_2 + principal_component_3		Cancer, suspected or other	neoplasms
756.1	rs35705950	sex,age,principal_component_1,principal_component_2,principal_component_3	-0.260875	0.330008	0.770377	0.42923	logistic	159885	67	159818	1	0.0840135	0	`756.1` ~ `rs35705950` + `sex` + `age` + `principal_component_1` + `principal_component_2` + `principal_component_3`	(Intercept) + rs35705950 + sexM + age + principal_component_1 + principal_component_2 + principal_component_3		Congenital anomalies of abdominal wall; diaphragm	congenital anomalies
528.7	rs35705950	sex,age,principal_component_1,principal_component_2,principal_component_3	0.141423	0.179308	1.15191	0.430279	logistic	151040	201	150839	1	0.0836235	0	`528.7` ~ `rs35705950` + `sex` + `age` + `principal_component_1` + `principal_component_2` + `principal_component_3`	(Intercept) + rs35705950 + sexM + age + principal_component_1 + principal_component_2 + principal_component_3		Sialolithiasis	digestive
527.1	rs35705950	sex,age,principal_component_1,principal_component_2,principal_component_3	0.171036	0.217027	1.18653	0.430646	logistic	150961	122	150839	1	0.0836309	0	`527.1` ~ `rs35705950` + `sex` + `age` + `principal_component_1` + `principal_component_2` + `principal_component_3`	(Intercept) + rs35705950 + sexM + age + principal_component_1 + principal_component_2 + principal_component_3		Hypertrophy of salivary gland	digestive
293.1	rs35705950	sex,age,principal_component_1,principal_component_2,principal_component_3	-0.023334	0.0296572	0.976936	0.431404	logistic	161516	8089	153427	1	0.0842517	0	`293.1` ~ `rs35705950` + `sex` + `age` + `principal_component_1` + `principal_component_2` + `principal_component_3`	(Intercept) + rs35705950 + sexM + age + principal_component_1 + principal_component_2 + principal_component_3		Swelling, mass, or lump in head and neck [Space-occupying lesion, intracranial NOS]	mental disorders
618.1	rs35705950	sex,age,principal_component_1,principal_component_2,principal_component_3	-0.037818	0.0482433	0.962888	0.433098	logistic	162501	2652	159849	1	0.0840856	0	`618.1` ~ `rs35705950` + `sex` + `age` + `principal_component_1` + `principal_component_2` + `principal_component_3`	(Intercept) + rs35705950 + sexM + age + principal_component_1 + principal_component_2 + principal_component_3		Prolapse of vaginal walls	genitourinary
627	rs35705950	sex,age,principal_component_1,principal_component_2,principal_component_3	0.0177258	0.0226131	1.01788	0.433115	logistic	139250	16837	122413	1	0.0850987	0	`627` ~ `rs35705950` + `sex` + `age` + `principal_component_1` + `principal_component_2` + `principal_component_3`	(Intercept) + rs35705950 + sexM + age + principal_component_1 + principal_component_2 + principal_component_3		Menopausal and postmenopausal disorders	genitourinary
555	rs35705950	sex,age,principal_component_1,principal_component_2,principal_component_3	0.0346574	0.0443532	1.03526	0.43457	logistic	107889	2917	104972	1	0.0816673	0	`555` ~ `rs35705950` + `sex` + `age` + `principal_component_1` + `principal_component_2` + `principal_component_3`	(Intercept) + rs35705950 + sexM + age + principal_component_1 + principal_component_2 + principal_component_3		Inflammatory bowel disease and other gastroenteritis and colitis	digestive
601.3	rs35705950	sex,age,principal_component_1,principal_component_2,principal_component_3	0.0688874	0.0884752	1.07132	0.436211	logistic	146107	825	145282	1	0.0831001	0	`601.3` ~ `rs35705950` + `sex` + `age` + `principal_component_1` + `principal_component_2` + `principal_component_3`	(Intercept) + rs35705950 + sexM + age + principal_component_1 + principal_component_2 + principal_component_3		Orchitis and epididymitis	genitourinary
739	rs35705950	sex,age,principal_component_1,principal_component_2,principal_component_3	0.060282	0.0775363	1.06214	0.436882	logistic	137234	1016	136218	1	0.0831099	0	`739` ~ `rs35705950` + `sex` + `age` + `principal_component_1` + `principal_component_2` + `principal_component_3`	(Intercept) + rs35705950 + sexM + age + principal_component_1 + principal_component_2 + principal_component_3		Contracture of joint	musculoskeletal
426.21	rs35705950	sex,age,principal_component_1,principal_component_2,principal_component_3	0.0553498	0.0713631	1.05691	0.437981	logistic	109208	1177	108031	1	0.0820132	0	`426.21` ~ `rs35705950` + `sex` + `age` + `principal_component_1` + `principal_component_2` + `principal_component_3`	(Intercept) + rs35705950 + sexM + age + principal_component_1 + principal_component_2 + principal_component_3		First degree AV block	circulatory system
715	rs35705950	sex,age,principal_component_1,principal_component_2,principal_component_3	-0.0319378	0.0412108	0.968567	0.438348	logistic	141760	3896	137864	1	0.0831511	0	`715` ~ `rs35705950` + `sex` + `age` + `principal_component_1` + `principal_component_2` + `principal_component_3`	(Intercept) + rs35705950 + sexM + age + principal_component_1 + principal_component_2 + principal_component_3		Other inflammatory spondylopathies	musculoskeletal
446	rs35705950	sex,age,principal_component_1,principal_component_2,principal_component_3	0.0550216	0.0711077	1.05656	0.439062	logistic	142373	1174	141199	1	0.0831408	0	`446` ~ `rs35705950` + `sex` + `age` + `principal_component_1` + `principal_component_2` + `principal_component_3`	(Intercept) + rs35705950 + sexM + age + principal_component_1 + principal_component_2 + principal_component_3		Polyarteritis nodosa and allied conditions	circulatory system
301.2	rs35705950	sex,age,principal_component_1,principal_component_2,principal_component_3	0.0546132	0.0705907	1.05613	0.439132	logistic	88991	1261	87730	1	0.0823061	0	`301.2` ~ `rs35705950` + `sex` + `age` + `principal_component_1` + `principal_component_2` + `principal_component_3`	(Intercept) + rs35705950 + sexM + age + principal_component_1 + principal_component_2 + principal_component_3		Antisocial/borderline personality disorder	mental disorders
695.3	rs35705950	sex,age,principal_component_1,principal_component_2,principal_component_3	0.0271026	0.0350448	1.02747	0.439303	logistic	131745	4516	127229	1	0.0828115	0	`695.3` ~ `rs35705950` + `sex` + `age` + `principal_component_1` + `principal_component_2` + `principal_component_3`	(Intercept) + rs35705950 + sexM + age + principal_component_1 + principal_component_2 + principal_component_3		Rosacea	dermatologic
290.3	rs35705950	sex,age,principal_component_1,principal_component_2,principal_component_3	-0.0588996	0.0761769	0.942801	0.439407	logistic	139082	1105	137977	1	0.0834939	0	`290.3` ~ `rs35705950` + `sex` + `age` + `principal_component_1` + `principal_component_2` + `principal_component_3`	(Intercept) + rs35705950 + sexM + age + principal_component_1 + principal_component_2 + principal_component_3		Other persistent mental disorders due to conditions classified elsewhere	mental disorders
250.6	rs35705950	sex,age,principal_component_1,principal_component_2,principal_component_3	-0.0307448	0.039777	0.969723	0.439564	logistic	115629	4779	110850	1	0.084503	0	`250.6` ~ `rs35705950` + `sex` + `age` + `principal_component_1` + `principal_component_2` + `principal_component_3`	(Intercept) + rs35705950 + sexM + age + principal_component_1 + principal_component_2 + principal_component_3		Polyneuropathy in diabetes	endocrine/metabolic
41.11	rs35705950	sex,age,principal_component_1,principal_component_2,principal_component_3	0.0681357	0.0882812	1.07051	0.440231	logistic	141661	763	140898	1	0.0847975	0	`041.11` ~ `rs35705950` + `sex` + `age` + `principal_component_1` + `principal_component_2` + `principal_component_3`	(Intercept) + rs35705950 + sexM + age + principal_component_1 + principal_component_2 + principal_component_3		Methicillin sensitive Staphylococcus aureus	infectious diseases
225	rs35705950	sex,age,principal_component_1,principal_component_2,principal_component_3	0.0505256	0.0655423	1.05182	0.440775	logistic	161944	1356	160588	1	0.0841278	0	`225` ~ `rs35705950` + `sex` + `age` + `principal_component_1` + `principal_component_2` + `principal_component_3`	(Intercept) + rs35705950 + sexM + age + principal_component_1 + principal_component_2 + principal_component_3		Benign neoplasm of brain and other parts of nervous system	neoplasms
204.2	rs35705950	sex,age,principal_component_1,principal_component_2,principal_component_3	-0.126257	0.163947	0.881388	0.441234	logistic	159953	257	159696	1	0.0841779	0	`204.2` ~ `rs35705950` + `sex` + `age` + `principal_component_1` + `principal_component_2` + `principal_component_3`	(Intercept) + rs35705950 + sexM + age + principal_component_1 + principal_component_2 + principal_component_3		Myeloid leukemia	neoplasms
180.1	rs35705950	sex,age,principal_component_1,principal_component_2,principal_component_3	-0.114966	0.149516	0.891396	0.441938	logistic	139929	330	139599	1	0.084843	0	`180.1` ~ `rs35705950` + `sex` + `age` + `principal_component_1` + `principal_component_2` + `principal_component_3`	(Intercept) + rs35705950 + sexM + age + principal_component_1 + principal_component_2 + principal_component_3		Cervical cancer	neoplasms
189.2	rs35705950	sex,age,principal_component_1,principal_component_2,principal_component_3	-0.059821	0.0778416	0.941933	0.442192	logistic	163814	988	162826	1	0.0842114	0	`189.2` ~ `rs35705950` + `sex` + `age` + `principal_component_1` + `principal_component_2` + `principal_component_3`	(Intercept) + rs35705950 + sexM + age + principal_component_1 + principal_component_2 + principal_component_3		Cancer of bladder	neoplasms
[truncated: 897 more rows]

## Sheet: S8
Table S8. Phenome-wide association study (PheWAS) results for the MUC5B promoter polymorphism rs35705950 in Admixed Americans.
[truncated: 1,509 more rows]

## Sheet: S9
Table S9. Phenome-wide association study (PheWAS) results for the MUC5B promoter polymorphism rs35705950 in Europeans.
[truncated: 1,723 more rows]

[truncated: 12 more sheets: S10, S11, S12, S13, S14, S15, S16, S17, S18, S19, S20, S21]
